# Supplementary material for: Tomato POLLEN DEFICIENT 2 encodes a G-type lectin receptor kinase required for viable pollen grain formation
Source: J Exp Bot. 2022 Oct 19;74(1):178–93. doi: 10.1093/jxb/erac419 (PMC9786849; doi:10.1093/jxb/erac419)
Supplement: erac419_suppl_Supplementary_Dataset_S1 [file erac419_suppl_supplementary_dataset_s1.xlsx]

## Sheet: Te
Supplementary Dataset S1.1. List of significantly differentially expressed genes (adjusted p-value ≤ 0.05) for pod2 floral buds in tetrad (Te) stage of pollen development.
geneID	chr	start	end	strand	len	Te_WT:Mean_VST	Te_WT:STD_VST	Te_Mut:Mean_VST	Te_Mut:STD_VST	baseMean	log2FoldChange	lfcSE	stat	pvalue	padj	description
Solyc07g063345.1.1	SL4.0ch07	65667570	65669389	+	745	6.206706332490536	0.503410982160931	5.15772341421681	0.0	13.9301987869813	-7.40224471730193	1.59731549589863	-4.63417824237505	3.58358133069369e-06	0.00237642636244001	Regulator of Vps4 activity in the MVB pathway protein (AHRD V3.3 *-* Q4PSP2_ARATH)
Solyc01g094320.3.1	SL4.0ch01	78097606	78100145	-	1077	7.332505241440017	0.7478666846336409	5.28516999192633	0.18023667867483958	67.1913997624792	-7.18190676718404	1.57135572653612	-4.57051617650942	4.86524362610517e-06	0.00268862629909288	LIM domain-containing protein (AHRD V3.3 *** A0A1Q3C877_CEPFO)
Solyc07g062560.3.1	SL4.0ch07	65090164	65091094	+	831	6.215468204619563	0.818524209585682	5.231448031743681	0.10426235398726871	20.6417101137024	-6.99705207277416	1.65423570602914	-4.22977937622325	2.33920610371631e-05	0.00775613909532222	Pollen allergen Ole e 1 family (AHRD V3.3 *** A0A2U1LWI3_ARTAN)
Solyc07g044900.1.1	SL4.0ch07	57845994	57846146	+	153	8.069773420249613	1.971029624304807	5.6617575198737855	0.17965741646795963	338.886930670678	-6.91490048113509	1.65869946409577	-4.16886882211945	3.06115096955442e-05	0.00869745528400657	Unknown protein
Solyc05g025920.3.1	SL4.0ch05	38180867	38182844	+	1168	6.03190679522663	0.023796295314273127	5.15772341421681	0.0	7.53298116205818	-6.51503873350515	1.53029493443777	-4.25737456675224	2.06841642618443e-05	0.00736255718690692	Auxin responsive SAUR protein (AHRD V3.3 *** A0A2U1KJX6_ARTAN)
Solyc10g080750.3.1	SL4.0ch10	61064219	61066811	-	1281	5.917108562700097	0.20027073458798125	5.15772341421681	0.0	6.06132008694327	-6.2014663221552	1.67461537941264	-3.70321830218131	0.000212881543367154	0.0329398708103443	Phosphatidylinositol 4-phosphate 5-kinase (AHRD V3.3 *** A0A2G2YNJ1_CAPAN)
Solyc04g045660.4.1	SL4.0ch04	34490423	34529319	-	2471	8.389787836182245	0.12998869788271677	5.770778885533463	0.09184884066432382	153.49796911341	-5.33554887959671	0.382191437801235	-13.9604092396532	2.7186826648052e-44	6.31006246501286e-40	MLH1
Solyc07g044910.1.1	SL4.0ch07	57851133	57851288	+	156	8.40594664053121	1.5176563823097435	6.093679916353967	0.28260999649728397	306.566061735779	-4.95420751233469	1.30842288347375	-3.78639625988634	0.000152847864491834	0.0269209759589534	Unknown protein
Solyc11g044910.2.1	SL4.0ch11	30775022	30783567	-	2605	9.568891318536863	2.094559588878041	6.701301879095477	0.21957757715226267	793.085299840206	-4.90041261977184	1.27195158280839	-3.85267229193743	0.000116835711841419	0.0221116637601594	Beta-D-xylosidase 4 (AHRD V3.3 *** A0A2G2VN32_CAPBA)
Solyc02g093670.3.1	SL4.0ch02	52489149	52490853	+	655	6.2451682841900675	0.382330688687312	5.309475139030794	0.21460934734544496	14.2462192438077	-4.43429451156599	1.23227154043046	-3.59847190012761	0.00032009242739641	0.0439606227211283	RPM1-interacting protein 4-like (AHRD V3.3 *** A0A2I4E4J5_9ROSI)
Solyc09g009600.3.1	SL4.0ch09	3054480	3058250	-	1326	6.434551829838643	0.37802593741763774	5.459693403958873	0.07545577175881586	19.3783128178353	-4.34571370533984	0.943300453980287	-4.60692421699042	4.08668854706721e-06	0.00249610634677447	Purple acid phosphatase (AHRD V3.3 *** A0A218XCV9_PUNGR)
Solyc03g046380.1.1	SL4.0ch03	11614973	11615215	+	243	7.696847205442871	1.0256648605600889	6.08974908869648	0.12755071492984899	115.473774241908	-3.60713549079243	0.989970759128845	-3.64367882336913	0.0002687687678082	0.0387461062163249	Seed maturation protein PM41 (AHRD V3.3 *** A0A2K3K2J9_TRIPR)
Solyc06g069710.3.1	SL4.0ch06	41050630	41051872	-	1051	7.042770296614861	0.7826161737919262	5.793775716623434	0.13586807422206928	53.8043568649157	-3.6014717544144	0.764529521530901	-4.71070331882381	2.46863382843825e-06	0.00197795481395586	NAC domain-containing protein (AHRD V3.3 *** A0A2G3C9H9_CAPCH)
Solyc03g026230.1.1	SL4.0ch03	3652866	3654449	-	1584	7.61639701954702	0.7401045925268098	6.086739033226359	0.30884738659356475	96.4632380402811	-3.15605672851001	0.647231989702121	-4.87623723599097	1.08128557485666e-06	0.00119507800916301	Protein DETOXIFICATION (AHRD V3.3 *** A0A1Q3B1C8_CEPFO)
Solyc01g105600.3.1	SL4.0ch01	86035017	86036652	-	902	9.01597005206387	1.0295041962205367	7.049008094189905	0.12959779229345292	356.708518835734	-3.0025028142974	0.762192748301093	-3.93929596022777	8.17210690173778e-05	0.0174013395586545	hypothetical protein (AHRD V3.3 *-* AT2G14095.1)
Solyc07g024020.2.1	SL4.0ch07	24060011	24062372	+	1071	6.418278593147174	0.28807961539036053	5.656260751987716	0.03787246585007809	19.6399670132702	-2.85040760123246	0.733602907493004	-3.8854911453028	0.000102123215447769	0.0204334468150235	Protein phosphatase 2C family protein (AHRD V3.3 *** A0A2U1LUI4_ARTAN)
Solyc05g052230.1.1	SL4.0ch05	61903896	61904090	-	195	7.014977137636426	0.8935138990345003	6.054964149041243	0.03559220623417783	63.3474132303773	-2.80027563280421	0.745695842974146	-3.75525176811439	0.000173167316041809	0.0285050596122722	Unknown protein
Solyc01g086670.3.1	SL4.0ch01	73885257	73885870	-	614	7.451014729421293	0.5889859055202422	6.2889245375771905	0.2738095365422401	85.0674933588034	-2.37579088111557	0.578294889565156	-4.10826885034731	3.98635902390303e-05	0.0107278516070744	Unknown protein
Solyc12g014580.2.1	SL4.0ch12	5611163	5611792	-	472	6.702106375004914	0.16239300524980982	5.920949839174553	0.09436230349202014	31.1863063095879	-2.14905696271744	0.530022226307362	-4.05465442023028	5.02084739662662e-05	0.0125305234490004	Major pollen allergen Ole e 6 (AHRD V3.3 *** A0A2G3C3U1_CAPCH)
Solyc06g049020.1.1	SL4.0ch06	29954756	29955415	-	660	11.768694247892467	0.34766877969690807	9.79464992735877	0.22606020959489206	2426.65499565368	-2.09251261494682	0.231496188945778	-9.03908018735005	1.57995629221514e-19	1.83353927711567e-15	hypothetical protein (AHRD V3.3 *** AT3G56360.1)
Solyc02g062960.4.1	SL4.0ch02	32956894	32958944	-	954	7.526272245751606	0.41416965803591765	6.451848239967877	0.1367139292954114	88.5705544484313	-2.03821268115218	0.436793666542202	-4.66630548306095	3.06663678791418e-06	0.00221548886780991	Homeobox-leucine zipper protein HOX14 (AHRD V3.3 *** A0A1U8FQP7_CAPAN)
Solyc02g087350.3.1	SL4.0ch02	47803285	47804385	-	1101	8.794597512189357	0.5789468065565475	7.332893616224673	0.30918785138679145	283.89903443872	-2.00430756647704	0.392096221149859	-5.11177475926499	3.19146215577192e-07	0.000617281971962218	Hexosyltransferase (AHRD V3.3 *** A0A2G2XIE5_CAPBA)
Solyc12g044190.3.1	SL4.0ch12	58633511	58637721	-	3478	8.398751650702083	0.2294266021045043	6.948438781836793	0.610125889339258	194.276087929054	-1.87021425377562	0.497772214780446	-3.75716883796039	0.000171846557912796	0.0284897043511143	Pvr4 (AHRD V3.3 *** A0A1D5AHY8_CAPAN)
Solyc04g079760.4.1	SL4.0ch04	62084024	62086021	+	1146	7.928738262558883	0.2835649439526531	6.761085941794829	0.24659454482243637	129.549015421632	-1.84332574138768	0.371183224379556	-4.966080416131	6.83196343661328e-07	0.000991061696023714	UPF0114 domain-containing protein (AHRD V3.3 *** A0A1Q3D8A0_CEPFO)
Solyc07g053230.3.1	SL4.0ch07	61625993	61627217	+	1020	8.292514087217526	0.5925100123428384	7.0538770258325165	0.3807064270774218	192.802204396061	-1.83125950104888	0.458021704031079	-3.99819372080372	6.38277036829768e-05	0.01454067222924	R2R3MYB transcription factor 83
Solyc08g016150.1.1	SL4.0ch08	6894580	6894858	+	279	9.09925680720699	0.5114903076112858	7.68654324973636	0.2721731632422607	364.796299340957	-1.82388642437338	0.339602448139509	-5.37065157911975	7.84526578325759e-08	0.000202320687588232	Avr9/Cf-9 rapidly elicited protein 180 (AHRD V3.3 *** Q9FQZ1_TOBAC)
Solyc06g075780.3.1	SL4.0ch06	44780606	44781070	+	465	8.621177505077535	0.5329748527379193	7.369354134428787	0.18498547700566212	252.791035980218	-1.76890247232693	0.358268117222866	-4.93737060958332	7.91829076908824e-07	0.00102101960416966	Zinc finger protein (AHRD V3.3 *** A0A200PZ96_9MAGN)
Solyc01g007030.3.1	SL4.0ch01	1589802	1590640	-	839	7.079816610822557	0.3417790851730499	6.27049268170419	0.14544752916136766	55.6794713714495	-1.7574305049793	0.485136269314622	-3.62255023204536	0.00029171278944078	0.0415377536375491	RING-type E3 ubiquitin transferase (AHRD V3.3 *** Q3HLY8_CAPAN)
Solyc03g026280.3.1	SL4.0ch03	3702349	3703245	+	897	8.473408058729223	0.5666320119211362	7.247378984131847	0.4634517182342064	229.496462696927	-1.70348600394864	0.459981546148243	-3.7033790120781	0.000212746667571278	0.0329398708103443	C-repeat binding factor 1
Solyc08g068770.3.1	SL4.0ch08	55995738	55996466	-	729	8.089407862448224	0.4184069556875078	6.919615178131717	0.4645674417951462	158.023227346977	-1.68798768529319	0.475583549634854	-3.54929788170597	0.000386259862704983	0.0495308917866445	Tyramine n-hydroxycinnamoyl transferase (AHRD V3.3 *** Q5D8C0_CAPAN)
Solyc03g093110.3.1	SL4.0ch03	48842055	48843927	-	1693	8.96327733668394	0.5848762649621271	7.735560486075156	0.33180310933918833	348.524019879293	-1.62141223238056	0.385665758388204	-4.2041902790563	2.62018450482278e-05	0.00786466490194091	Xyloglucan endotransglucosylase/hydrolase (AHRD V3.3 *** Q6RHY0_SOLLC)
Solyc02g091250.1.1	SL4.0ch02	50650329	50650721	-	393	7.871183801421343	0.6140693417911824	6.94455582533831	0.12196453703590518	139.714763064083	-1.59358329428745	0.441267706719721	-3.61137529445281	0.000304577533281024	0.0425858105268226	Mediator of RNA polymerase II transcription subunit (AHRD V3.3 *** Q9ZU37_ARATH)
Solyc02g078160.3.1	SL4.0ch02	40919358	40921218	+	1193	7.513192466974936	0.17477410459244613	6.594715071367624	0.26096152681281465	89.1185212776477	-1.57948692239324	0.402745643717017	-3.92179765823375	8.78907861802488e-05	0.0180526119225095	DUF506 domain-containing protein (AHRD V3.3 *** A0A1Q3CKJ0_CEPFO)
Solyc06g009140.3.1	SL4.0ch06	3092182	3093276	+	776	10.093964125111333	0.5387515674379371	8.741324052574067	0.3716060980824778	821.466376047441	-1.56259365911213	0.332865400990031	-4.69437092129297	2.67428407453649e-06	0.0020690044456664	Late embryogenesis abundant protein Lea5 (AHRD V3.3 *** A0A1J3JXG8_NOCCA)
Solyc03g093540.1.1	SL4.0ch03	49461880	49462566	-	687	8.217536308512107	0.5416148462163548	7.238872840651027	0.08059460627382974	188.791671176239	-1.5100294101229	0.373994212110321	-4.03757427582187	5.40067479293655e-05	0.0131947012572692	Ethylene-responsive transcription factor 5 (AHRD V3.3 *** ERF5_TOBAC)
Solyc03g093560.1.1	SL4.0ch03	49499960	49500694	-	735	10.565598006381537	0.4450286033713819	9.17704597429313	0.4559207540857455	1143.90204165497	-1.49258650582778	0.316710289666344	-4.71278185309428	2.44357748839217e-06	0.00197795481395586	ethylene response factor C.6
Solyc11g010670.1.1	SL4.0ch11	3744572	3744802	+	231	8.865368202373883	0.43893879915799705	7.752522109316836	0.17009961094293166	316.882193580206	-1.46306143181406	0.304194064564261	-4.80963175238087	1.51208603003216e-06	0.00159525076168393	Unknown protein
Solyc01g099370.3.1	SL4.0ch01	81922114	81923508	+	1395	10.400278166428139	0.40560474131478336	9.114186514184777	0.2784558505454164	1016.72346454383	-1.42715413906902	0.265404707681742	-5.37727514909188	7.56215628854415e-08	0.000202320687588232	Calcium-dependent lipid-binding (CaLB domain) family protein (AHRD V3.3 *-* F4JK83_ARATH)
Solyc08g077530.3.1	SL4.0ch08	59625976	59629520	+	2222	10.307008254244156	0.5862917824764702	9.10601004667267	0.20981090191323545	997.606003698897	-1.42317032982094	0.311042994861425	-4.575477838538	4.75134263340784e-06	0.00268862629909288	Beta-amylase (AHRD V3.3 *** Q94EU9_SOLTU)
Solyc08g065190.3.1	SL4.0ch08	51071910	51075207	+	1842	10.337033029903237	0.5344070227304054	9.165132040482844	0.014995872188871825	1012.29942403593	-1.38242023150109	0.279638721521282	-4.94359373401685	7.66954481106762e-07	0.00102101960416966	Fe(2+) transport protein 3, chloroplastic (AHRD V3.3 *** A0A2G2YWQ8_CAPAN)
Solyc06g074620.3.1	SL4.0ch06	43817534	43818695	+	1004	8.090554987572816	0.39101885249701435	7.1799244694075695	0.12760851333820475	166.177272651744	-1.37860923032649	0.335577551856109	-4.10816880539619	3.988085819556e-05	0.0107278516070744	hypothetical protein (AHRD V3.3 *** AT2G27830.1)
Solyc03g119250.4.1	SL4.0ch03	62336776	62339662	-	1781	9.018024534728063	0.5938543545883506	7.99339407173616	0.2551596159302754	384.511399327044	-1.37471847680802	0.369223698185032	-3.72326717804311	0.000196661214014571	0.0312637450498507	Calmodulin binding protein-like (AHRD V3.3 *** A0A200Q136_9MAGN)
Solyc08g062680.1.1	SL4.0ch08	49879938	49880411	-	474	9.15340161025025	0.4314870619358447	8.060379166568909	0.1875835620058024	404.352052113803	-1.37402187520233	0.289927663045563	-4.73918859886923	2.14575718055837e-06	0.00191550092925999	Harbinger transposase-derived nuclease (AHRD V3.3 *-* A0A2U1Q453_ARTAN)
Solyc03g080100.4.1	SL4.0ch03	46551265	46553815	+	1457	8.902432587790715	0.13642994384310908	7.835093617717431	0.09313442085363681	319.932379917121	-1.34187520274279	0.198457106751214	-6.76153766780932	1.36534807767667e-11	1.05632429609585e-07	Heavy metal-associated isoprenylated plant protein (AHRD V3.3 *** A0A2R6RSC8_ACTCH)
Solyc08g061970.3.1	SL4.0ch08	48296036	48301158	+	1486	10.774233636989893	0.6101089234862135	9.63072091627735	0.0961442572160451	1418.13600748837	-1.3337286834562	0.288940374307093	-4.61593048965416	3.91337924446692e-06	0.00246270710877459	putative spermine synthase,Pfam:PF01564
Solyc01g091700.4.1	SL4.0ch01	77541181	77543163	+	1083	7.919724611736417	0.258579099946747	7.046204984415439	0.197675643152873	140.229033629702	-1.33313485862337	0.328695273365377	-4.05583823878556	4.99548243152428e-05	0.0125305234490004	F-box protein PP2-A15 (AHRD V3.3 *** A0A2G3DE53_CAPCH)
Solyc03g081330.1.1	SL4.0ch03	46759989	46760267	-	279	9.024568981678497	0.43345888156955703	7.992586403939001	0.1828477241946337	369.618821112669	-1.31660018319447	0.295485424129617	-4.45571955731031	8.36122746729438e-06	0.0043532612041778	Avr9/Cf-9 rapidly elicited protein (AHRD V3.3 -** AT5G54165.1)
Solyc03g006360.3.1	SL4.0ch03	970401	972867	+	797	8.783482287678742	0.11705532459632705	7.742008499918963	0.24836468799763675	292.593507586938	-1.3057101169645	0.250431756501757	-5.21383603742499	1.84974979130191e-07	0.000390297205964704	Auxin-repressed protein (AHRD V3.3 *** A9YSI8_TOBAC)
Solyc01g079140.2.1	SL4.0ch01	70805754	70806324	+	571	7.618671834940081	0.2720335450871293	6.853762596097833	0.1769105600573263	106.411686392573	-1.26241757618167	0.354966386378029	-3.55644259464396	0.000375910573755691	0.0484715800937199	Unknown protein
Solyc01g109250.2.1	SL4.0ch01	88594067	88594942	+	876	9.414400792286711	0.4559075970433202	8.39356111861001	0.17521291394008645	509.211921459699	-1.25157669172607	0.282038596875324	-4.43760785081245	9.09641471440654e-06	0.004589734467856	Mitochondrial fission regulator like (AHRD V3.3 *** A0A2R6RH96_ACTCH)
Solyc04g074420.1.1	SL4.0ch04	58390867	58391136	-	270	8.059203287187353	0.3486122846758243	7.225266491870053	0.17641238280813662	164.299395726594	-1.23938950122006	0.329265104032589	-3.76410827032978	0.00016714445842377	0.0279095171224152	Protein EXORDIUM-like 1 (AHRD V3.3 *-* A0A2G2WZY1_CAPBA)
Solyc05g052050.1.1	SL4.0ch05	61792506	61793210	+	705	10.134674402712571	0.38034180084400837	8.974613295103877	0.5192464887692684	869.552089444106	-1.22644094508598	0.331732694789939	-3.69707588172035	0.000218097166149315	0.0333028633310894	DNA-binding protein Pti4
Solyc01g107170.2.1	SL4.0ch01	87098316	87099614	+	1299	8.403661412028216	0.3229426829434315	7.516240295945397	0.15749858201617317	221.813345202422	-1.22529142160817	0.289047163479619	-4.23907090752186	2.24446762459306e-05	0.00766089611276543	Zinc finger protein (AHRD V3.3 *** A0T3Q5_SOLTU)
Solyc06g073850.1.1	SL4.0ch06	43269222	43269665	-	444	7.927792357061537	0.2631312610521582	7.11029350122466	0.24397608262860287	144.394602571809	-1.21892739027116	0.339597580842274	-3.58932883811469	0.000331530423920123	0.0446152134780573	hypothetical protein (AHRD V3.3 *** AT2G27180.1)
Solyc12g006050.2.1	SL4.0ch12	654769	657372	+	2133	8.330663088482178	0.24486376967424214	7.456540126886831	0.19978522230087795	207.011797337739	-1.19930125285111	0.28261267178771	-4.24362165102061	2.19941053841921e-05	0.00761915202935969	Protein NRT1/ PTR FAMILY 6.4 (AHRD V3.3 *** A0A2G2X304_CAPBA)
Solyc10g009120.2.1	SL4.0ch10	3007529	3007735	-	207	9.202840292851908	0.23960687465884598	8.200609537462148	0.23163411234681372	422.123713713268	-1.19177131045322	0.243677386984643	-4.89077515645031	1.00439644882836e-06	0.00116560207886531	Unknown protein
Solyc03g123460.4.1	SL4.0ch03	64761109	64762354	+	671	9.224077960664887	0.36320031545400555	8.264531671537702	0.21768114325654464	441.443506237704	-1.17272107923481	0.278524953653178	-4.21047042232021	2.54839487661892e-05	0.00786466490194091	DUF581 domain-containing protein (AHRD V3.3 *** A0A1Q3D286_CEPFO)
Solyc09g009580.4.1	SL4.0ch09	3036430	3041018	+	1719	11.499644419635068	0.5301691773381156	10.4308217099203	0.2828548322769428	2417.4892995081	-1.1714645152434	0.28106122751856	-4.16800469273564	3.07277610206178e-05	0.00869745528400657	Fatty acyl-CoA reductase (AHRD V3.3 *** A0A2G2YPA8_CAPAN)
Solyc02g088090.1.1	SL4.0ch02	48312015	48312560	+	546	8.849377154574041	0.40775456819372835	7.938614135050926	0.23683232958687858	329.375680106399	-1.16747033601157	0.303858869474	-3.84214664535722	0.000121962926917157	0.0224663455059303	Calmodulin-like protein 45 (AHRD V3.3 *** A0A2P0QD45_CAMSI)
Solyc01g006930.3.1	SL4.0ch01	1513360	1518819	+	1657	9.121217257336438	0.47193138555781067	8.208172180066486	0.15854261306962056	415.300129817503	-1.16446743377298	0.297730940961577	-3.91114013885195	9.18614494702526e-05	0.0187026687912681	Nuclear transcription factor Y subunit A-4 (AHRD V3.3 *** A0A2G2XTD6_CAPBA)
Solyc08g078460.3.1	SL4.0ch08	60370652	60373463	+	1457	10.759777011130934	0.3853641501277399	9.69711239448196	0.4101420153114326	1404.51494867999	-1.1189147834675	0.289803001892265	-3.86094959735256	0.000112947203258146	0.0220294503161477	Oxidoreductase family protein (AHRD V3.3 *** A0A2U1N6F1_ARTAN)
Solyc02g070040.1.1	SL4.0ch02	37845322	37846347	-	1026	9.737109455893355	0.46474043313630714	8.810978410823319	0.27901819716380327	675.808476994941	-1.08582171222239	0.294188328965095	-3.69090682843242	0.000223455983466939	0.033595350777551	ethylene-responsive nuclear protein / ethylene-regulated nuclear protein (ERT2) (AHRD V3.3 *-* AT4G20880.1)
Solyc02g079490.3.1	SL4.0ch02	42004857	42007233	-	1754	9.158056995887152	0.35386607968135936	8.289066313021113	0.08974207246021332	425.341278002445	-1.07687924570026	0.248283220500832	-4.33730174567575	1.44242539926831e-05	0.00563578064322924	HXXXD-type acyl-transferase family protein (AHRD V3.3 *** Q9MAP9_ARATH)
Solyc01g112000.4.1	SL4.0ch01	90487762	90489626	+	1007	10.128717781537993	0.18645863680727232	9.150677711276623	0.183974953205626	870.071786385273	-1.07462497299164	0.193667485547795	-5.54881460846163	2.87612957931105e-08	9.53642393368705e-05	expansin-like protein precursor 1
Solyc02g071060.3.1	SL4.0ch02	38563086	38564525	-	1351	10.54618284266031	0.5705080127390472	9.639137849831888	0.19058765104012362	1261.47536621085	-1.06337255229454	0.28889446107914	-3.68083399149436	0.000232472329732233	0.0343674061979945	Purine permease (AHRD V3.3 *** A0A2P5DL88_TREOI),Pfam:PF16913
Solyc07g006480.4.1	SL4.0ch07	1237834	1240111	-	2086	9.265039882546525	0.43113532944573446	8.428771053862532	0.08329891125181695	473.609235982152	-1.05083128596886	0.272804792306897	-3.85195317531926	0.000117179433110711	0.0221116637601594	Receptor-like kinase (AHRD V3.3 *** D4QD70_DIACA)
Solyc02g091500.1.1	SL4.0ch02	50819033	50819503	+	471	11.186664680623101	0.3869864915203491	10.20631764138661	0.33133506661634543	1943.96115315378	-1.04190139387846	0.264316391368529	-3.94187204389365	8.08481067173239e-05	0.0173748570084175	Calcium-dependent protein kinase (AHRD V3.3 *-* CDPK_DAUCA)
Solyc03g007870.3.1	SL4.0ch03	2424802	2426112	-	1108	10.090190159030977	0.3993495274755375	9.163399805880767	0.31997949447703505	876.843046467661	-1.03374039395988	0.2730444630458	-3.78597823383249	0.000153105076543811	0.0269209759589534	heavy metal-associated isoprenylated plant protein 3-like (AHRD V3.3 *** A0A1U8G733_CAPAN)
Solyc09g013140.3.1	SL4.0ch09	5542716	5543039	-	324	8.918613237767161	0.3075546776679512	8.104523873305382	0.04691037724701494	352.865598311244	-1.03182927925531	0.238098073706494	-4.33363136119807	1.46669696189155e-05	0.00563578064322924	DUF962 domain-containing protein (AHRD V3.3 *** A0A1Q3BKN1_CEPFO)
Solyc04g054730.3.1	SL4.0ch04	52393451	52398770	-	2544	9.440845311761537	0.2278110731532814	8.546293529640252	0.2712676920005819	526.5473743165	-1.01943205269842	0.242593267161106	-4.20222731087345	2.64301534834722e-05	0.00786466490194091	Sulfate transporter-like protein (AHRD V3.3 *** A0A2K3NYV6_TRIPR)
Solyc10g009110.1.1	SL4.0ch10	3006768	3007436	+	669	11.079088732364234	0.4300139637133434	10.15658154719625	0.1897439753531623	1817.54147524666	-1.01905608665179	0.244033972450803	-4.17587795837412	2.96838941008824e-05	0.0086120397760185	ethylene response factor F.5
Solyc02g079780.1.1	SL4.0ch02	42213624	42214601	+	978	8.895081069273267	0.09403337725570991	8.064147262987383	0.16024579955359358	340.144378898995	-1.01377400520018	0.202979524769679	-4.99446437442649	5.89992808125148e-07	0.000912915538438978	hypothetical protein (AHRD V3.3 *** AT1G11440.1)
Solyc08g008370.3.1	SL4.0ch08	2800766	2803956	-	1667	11.206200989516233	0.5157182409213459	10.335739414460233	0.19430985221646122	2052.73059015746	-0.99565629837556	0.276443735115384	-3.60165983852007	0.000316191921369343	0.0436834196129908	DCD (Development and Cell Death) domain protein (AHRD V3.3 *-* A0A2U1P2J5_ARTAN)
Solyc02g082060.2.1	SL4.0ch02	43786052	43786693	-	642	8.296613021423669	0.1896292676770061	7.56563878491309	0.20270162122060684	209.776621628643	-0.984656543814121	0.272216877100563	-3.61717669492758	0.000297833995305502	0.0421507745795164	PPPDE putative thiol peptidase family protein (AHRD V3.3 *** A0A2U1M5H1_ARTAN)
Solyc05g007880.4.1	SL4.0ch05	2367884	2370711	-	1905	10.448946138346933	0.22154229288904756	9.54258622437264	0.22882504320198518	1128.793807061	-0.972301605557143	0.204971144357986	-4.74360236706783	2.09950771676752e-06	0.00191550092925999	cyclic dof factor 2-like (AHRD V3.3 *** A0A2I4E3P6_9ROSI)
Solyc12g009875.1.1	SL4.0ch12	3095087	3095320	+	234	8.378508616029547	0.12517305810428395	7.644159505920437	0.18387743726330164	224.562530787142	-0.967039125165622	0.245696178914785	-3.93591438595803	8.28805180831627e-05	0.0174477464818302	Unknown protein
Solyc06g035920.3.1	SL4.0ch06	23114807	23121765	-	968	8.260712901256724	0.05661231070999881	7.558206278000057	0.1684524254227265	203.091884152619	-0.942324371036286	0.2344850218982	-4.0186974989191	5.85207450533053e-05	0.0138598621702777	Remorin (AHRD V3.3 *** A0A1U8F3B7_CAPAN)
Solyc03g117590.3.1	SL4.0ch03	61152851	61154099	-	805	12.321716428397634	0.4394272574223691	11.466889643931566	0.10121733166240783	4485.97210450873	-0.939213834673922	0.233533545726876	-4.02175127239476	5.77670400325347e-05	0.0138598621702777	Chaperone protein DnaJ (AHRD V3.3 *** A0A2G2WQF7_CAPBA)
Solyc12g099500.2.1	SL4.0ch12	66155862	66156221	-	360	10.017761571074876	0.3191582721362418	9.173014681517591	0.2988371686217793	840.404650413103	-0.928158891000277	0.251808135176025	-3.68597658829193	0.000227827295809208	0.0338966124085367	transmembrane protein (AHRD V3.3 -** AT3G06890.1)
Solyc07g054780.1.1	SL4.0ch07	62902819	62903070	-	252	10.1521922033098	0.33082628438151435	9.340498235517364	0.03457574314483661	933.389753008168	-0.926161748822028	0.213821664800755	-4.33146823398393	1.48118319361044e-05	0.00563578064322924	Wound induced protein (AHRD V3.3 *** Q04129_SOLLC)
Solyc10g081980.2.1	SL4.0ch10	61999582	62004012	+	678	10.278855045477423	0.3853521178836261	9.469542250334277	0.059284546944261614	1031.29688141796	-0.925920151062988	0.225490033055822	-4.10625755167533	4.02121107201842e-05	0.0107278516070744	Late embryogenesis abundant (LEA) hydroxyproline-rich glycoprotein family (AHRD V3.3 *** A0A2U1KP17_ARTAN)
Solyc02g036370.3.1	SL4.0ch02	29283644	29286383	-	2085	10.016203559282374	0.16139380951768725	9.186523701672469	0.136962426117793	827.987087302383	-0.916822565638891	0.175119779065186	-5.23540270855195	1.64625524844124e-07	0.000382095843163213	Protein REVEILLE 7-like (AHRD V3.3 *** A0A2G3A4J4_CAPAN)
Solyc05g053550.3.1	SL4.0ch05	63019803	63021508	+	1425	15.441355658726566	0.21507073362321633	14.527878523908035	0.26196212282531783	38346.1430121042	-0.913558518266112	0.191612947676865	-4.76772853474773	1.86314595907166e-06	0.00180181740458555	chalcone synthase 2
Solyc09g009570.3.1	SL4.0ch09	3025647	3030230	+	1645	8.455128950875467	0.14991713096016812	7.764218178799993	0.1758009454344582	244.258659262857	-0.898440717378687	0.241302143652791	-3.7233018479581	0.000196634198469268	0.0312637450498507	Fatty acyl-CoA reductase (AHRD V3.3 *** A0A2G2YPA8_CAPAN)
Solyc08g076860.3.1	SL4.0ch08	58881073	58883260	-	1412	10.045333987080404	0.40808211031938824	9.283935000331857	0.11039318638952347	883.906410787957	-0.896178332450457	0.250438810071899	-3.57843232122518	0.000345661349563346	0.0458445709906587	PLATZ transcription factor family protein (AHRD V3.3 *** F4IEB6_ARATH)
Solyc09g075470.2.1	SL4.0ch09	63388581	63390218	-	599	9.961556917243366	0.12515980039382532	9.126662805393357	0.3125586359549216	797.936972812162	-0.892302532449172	0.222831416243303	-4.0043838857753	6.21793226971994e-05	0.01454067222924	DnaJ-like protein subfamily B member 6 (AHRD V3.3 *** A0A2G2W0L3_CAPBA)
Solyc11g017470.2.1	SL4.0ch11	8518920	8520455	-	1385	10.0663278061972	0.17723050997804027	9.257816922389418	0.17398369439149908	867.194340557062	-0.888329154812715	0.189723029112859	-4.68224210295674	2.83754066296575e-06	0.00212449415443339	NAC domain-containing protein (AHRD V3.3 *** A0A2K3N804_TRIPR)
Solyc07g054770.1.1	SL4.0ch07	62901242	62901511	-	270	8.250773557776794	0.16005162797213976	7.601663100059139	0.12238573374811425	205.625941318755	-0.885146062294607	0.239884423949376	-3.68988551954254	0.000224354992267144	0.033595350777551	Wound-responsive family protein (AHRD V3.3 *** A0A2K3L288_TRIPR)
Solyc04g081290.3.1	SL4.0ch04	63303151	63306457	+	1268	8.643526658067204	0.25947349249083473	7.959448409169802	0.13831337915329547	290.230687645004	-0.882401874696325	0.245512480931698	-3.5941222676244	0.000325486972813867	0.0441786704035664	Cytokinin riboside 5'-monophosphate phosphoribohydrolase (AHRD V3.3 *** A0A2G2X1Q5_CAPBA)
Solyc03g112300.3.1	SL4.0ch03	57171693	57173578	-	780	8.281698095567556	0.09633114647321311	7.63880716821555	0.09490632689289429	211.161722393096	-0.864560827743787	0.217084759425828	-3.98259569225625	6.81666640711619e-05	0.015212964164343	Octicosapeptide/phox/Bem1p domain kinase superfamily protein (AHRD V3.3 *-* A0A2K3MP92_TRIPR)
Solyc11g005190.3.1	SL4.0ch11	176852	177934	+	1083	8.951363189388053	0.14087962413568447	8.236637781320388	0.17601231228605924	370.301732823772	-0.86020657168625	0.211163239446897	-4.0736568255886	4.6280662144331e-05	0.0119352685374436	WD40 repeat (AHRD V3.3 *** A0A200QUE5_9MAGN)
Solyc07g053050.1.1	SL4.0ch07	61429732	61430082	-	351	10.13119660234887	0.2672083125925933	9.353657149766052	0.23727345661316707	925.136741680113	-0.850254984203158	0.220885936785553	-3.84929433071435	0.000118458598755057	0.0221727748153619	Calcium-binding protein PBP1 (AHRD V3.3 *** A0A1U8HB91_CAPAN)
Solyc01g067010.3.1	SL4.0ch01	68119870	68121342	+	1473	8.935458024525573	0.18795779696755005	8.234348023422436	0.22052002514467925	368.570337615982	-0.843049849826426	0.23448138126895	-3.59538077293842	0.000323917452209917	0.0441786704035664	F-box protein (AHRD V3.3 *** A0A2K3P6V3_TRIPR)
Solyc04g078460.3.1	SL4.0ch04	61166721	61168282	-	1233	13.278846320926798	0.3070199254109539	12.4637311575882	0.269768064991587	8762.7895077778	-0.832493012039054	0.210755391307348	-3.95004373019817	7.81369159584826e-05	0.017074225055488	Isoaspartyl peptidase/L-asparaginase (AHRD V3.3 *** A0A1U8GBV5_CAPAN)
Solyc03g116340.3.1	SL4.0ch03	60277382	60281160	+	1744	10.681716918710999	0.3762484262296174	9.94617128491928	0.1226862673218963	1421.06477281959	-0.831043772627707	0.231583340629875	-3.58853003142359	0.000332547692016541	0.0446152134780573	bHLH transcription factor 025
Solyc12g009880.1.1	SL4.0ch12	3095375	3095869	-	495	9.41363924868162	0.1677963081838819	8.707624253142287	0.05263774070816415	538.515425048071	-0.821523441721533	0.179021061085776	-4.58897649661404	4.4542457207141e-06	0.00263795343845543	Serine-rich protein (AHRD V3.3 *** E5GCC5_CUCME)
Solyc10g011740.3.1	SL4.0ch10	3775775	3779578	-	976	10.068606641706474	0.2846811882922699	9.336609647891187	0.17155422590432007	894.681193150756	-0.820971023838076	0.217534259784755	-3.77398495598076	0.000160660453199448	0.02721846072087	Ubiquitin-conjugating enzyme (AHRD V3.3 *** H6VUS9_9FABA)
Solyc10g085030.1.1	SL4.0ch10	63513949	63514548	+	600	9.413060327011786	0.2116523210490839	8.712042183377246	0.07511432804334671	539.944655880308	-0.818472138805553	0.188451914024308	-4.34313518672981	1.40463639020451e-05	0.00563578064322924	Heme-binding-like protein (AHRD V3.3 *** A0A2I0X8X3_9ASPA)
Solyc05g052950.4.1	SL4.0ch05	62514662	62520581	-	2085	10.331537524861666	0.2189354411081162	9.596176036012107	0.04186913345278156	1077.50166106064	-0.809160635443391	0.169087091816659	-4.7854666299469	1.70590528983652e-06	0.00172148094683068	Regulator of chromosome condensation (RCC1) family protein (AHRD V3.3 *** Q9M2S1_ARATH)
Solyc07g064620.2.1	SL4.0ch07	66514079	66514417	-	339	10.330366327426667	0.12344837647148124	9.582720273606602	0.17857138618443552	1071.12884663068	-0.80117760444699	0.171897393450562	-4.66078972091809	3.14998417224158e-06	0.00221548886780991	Protein translation factor SUI1-like protein (AHRD V3.3 *** A0A1U8FM10_CAPAN)
Solyc08g007130.4.1	SL4.0ch08	1708073	1711615	+	1920	10.525725801283333	0.2012987796045759	9.790836067715317	0.15390333047465812	1245.0380813733	-0.790606043039402	0.17751656603809	-4.45370288917015	8.44018759965536e-06	0.0043532612041778	Beta-amylase (AHRD V3.3 *** A0A2G3DCL2_CAPCH)
Solyc12g008800.3.1	SL4.0ch12	2193172	2195468	+	1020	10.028658594368084	0.24952727606303618	9.328674033857403	0.09087865485009249	870.388907304587	-0.78600642817724	0.189674508846918	-4.14397502835558	3.41336929841169e-05	0.00954509655616088	Transcription factor DIVARICATA (AHRD V3.3 *** A0A2G3BNV9_CAPCH)
Solyc02g078400.3.1	SL4.0ch02	41075707	41083123	-	2103	11.800070271343534	0.2209518884285245	11.0629629308919	0.11395723341917664	3123.08826154028	-0.77234975602255	0.167346708536617	-4.61526708697443	3.92590103509951e-06	0.00246270710877459	Allantoinase (AHRD V3.3 *** A0A2G3D677_CAPCH)
Solyc08g079700.3.1	SL4.0ch08	61284483	61284980	+	498	12.162277994104132	0.27222338146496416	11.431909009254966	0.13830519935265165	4058.45706613995	-0.766267302880782	0.181417608662995	-4.22377578741111	2.40243064287336e-05	0.00785357960860431	Zinc finger A20 and AN1 domain stress-associated protein (AHRD V3.3 *** A0A2K3LX56_TRIPR)
Solyc03g080190.3.1	SL4.0ch03	46623626	46628709	-	1624	9.676964207173372	0.1916944565989157	9.010358420754073	0.052855156465648145	669.124350034168	-0.759357208010021	0.17367308011365	-4.37233684986243	1.22923670995051e-05	0.00537748426551875	2-oxoglutarate (2OG) and Fe(II)-dependent oxygenase superfamily protein (AHRD V3.3 *** A0A2U1QGX7_ARTAN)
Solyc10g081570.3.1	SL4.0ch10	61716352	61717635	-	1206	10.804689819906764	0.09804163242980507	10.084536867264847	0.3149376556785378	1537.30068987991	-0.728434059199519	0.203113903316315	-3.58633282757167	0.000335360883952334	0.0447340581409982	Marmande
Solyc10g086520.2.1	SL4.0ch10	64459943	64461929	-	1242	9.690420193582687	0.115509670101347	9.04431591333151	0.11302482654207303	678.932719440098	-0.723359439463758	0.165905161419589	-4.36007797029483	1.30016108586553e-05	0.00544325345996277	expansin 6
Solyc02g071220.3.1	SL4.0ch02	38705511	38706520	-	927	10.199062596889233	0.13583221306017748	9.541282854150523	0.1672680108685606	995.991927494826	-0.709219483341259	0.169324187496798	-4.18853026154147	2.80766876055934e-05	0.00824885973830155	type-A response regulator2
Solyc08g082090.1.1	SL4.0ch08	63106456	63106947	+	492	11.414188694831767	0.12709879379097788	10.716322816335335	0.2433775719541071	2394.42241657079	-0.707270861614168	0.177730573586739	-3.97945523575883	6.90733640445286e-05	0.0152685026616525	Avr9/Cf-9 rapidly elicited protein 194 (AHRD V3.3 *** Q9FQZ4_TOBAC)
Solyc06g066800.2.1	SL4.0ch06	39624970	39625707	+	738	10.914897516737199	0.227943754169321	10.257064657049767	0.12956386249264118	1694.06897090341	-0.705863269903613	0.180718242959308	-3.90587722824725	9.38841723389074e-05	0.0189482751303134	Nucleotide-diphospho-sugar transferases superfamily protein (AHRD V3.3 *** AT1G64980.3)
Solyc04g005100.3.1	SL4.0ch04	94117	95595	+	1276	11.884845081356467	0.12952970051820653	11.2007680884428	0.115869249904051	3346.35869800225	-0.703801153673729	0.138500959716458	-5.08156156545459	3.74344643451127e-07	0.000668349167269282	transcription factor MYB1R1-like (AHRD V3.3 *** A0A2I4GKI8_9ROSI)
Solyc02g071380.2.1	SL4.0ch02	38865306	38870356	-	1406	9.501296913177129	0.09742750418112966	8.882083682488611	0.1593559185653098	591.22911898654	-0.697302169540134	0.176608944016102	-3.94828344297534	7.87135752234903e-05	0.017074225055488	2-oxoglutarate (2OG) and Fe(II)-dependent oxygenase superfamily protein (AHRD V3.3 *** F4I629_ARATH)
Solyc01g066910.3.1	SL4.0ch01	67948787	67949380	+	594	11.5392297276576	0.15031062116152122	10.877457445070966	0.059581146950960076	2632.80644556223	-0.691203914536344	0.136422365001206	-5.06664662007755	4.04884913766738e-07	0.000671241346323286	Bifunctional inhibitor/plant lipid transfer protein/seed storage helical domain containing protein (AHRD V3.3 *** A0A2P5CY45_TREOI)
Solyc08g082210.4.1	SL4.0ch08	63173729	63175001	-	1218	10.19555684706353	0.23301818755749448	9.587776638921612	0.016862179797210098	1011.96647311547	-0.679489280366361	0.179673574486672	-3.78179864405584	0.000155699283493802	0.0269685102230683	Ethylene-responsive transcription factor (AHRD V3.3 *** A0A2G3ADG6_CAPAN)
Solyc01g096630.3.1	SL4.0ch01	79950255	79951776	+	1001	10.048379843744053	0.20817899741598692	9.43625762318178	0.10675745089942873	904.036029176094	-0.679449985036016	0.179350432099171	-3.7883933541923	0.000151624653075355	0.0269209759589534	Cilia-and flagella-associated protein 20 (AHRD V3.3 *-* A0A2G2YYL7_CAPAN)
Solyc02g062460.4.1	SL4.0ch02	32077547	32080098	+	1495	12.629476687190268	0.09261018282496587	11.951782029625534	0.24845357230017334	5689.94775355984	-0.672293471930677	0.167995422104384	-4.00185590481713	6.28475709243023e-05	0.01454067222924	2-oxoglutarate (2OG) and Fe(II)-dependent oxygenase superfamily protein (AHRD V3.3 *** A0A2U1LXD5_ARTAN)
Solyc02g036350.3.1	SL4.0ch02	29253625	29255841	+	1412	12.5232015999203	0.26580462195141485	11.907412367734667	0.08455647154419481	5394.59579823455	-0.650732180912427	0.174951376415634	-3.71950306562022	0.000199615124817621	0.0314838843616971	1-aminocyclopropane-1-carboxylate oxidase EF501822
Solyc07g053550.3.1	SL4.0ch07	61900528	61900974	+	447	10.107804103820747	0.18833482547664307	9.51187921529356	0.16554944630556795	949.654871347319	-0.64981374759393	0.182043802772599	-3.56954610756868	0.00035760027681244	0.0468371076077552	Glutaredoxin-C9 (AHRD V3.3 *** A0A2G2WE57_CAPBA)
Solyc04g079970.3.1	SL4.0ch04	62258473	62263396	+	1015	13.393482665162132	0.22868896230126018	12.772175310349366	0.14464291464651816	9895.5465610324	-0.639404024252288	0.169353028166101	-3.77556888811675	0.000159642895488879	0.02721846072087	RUB1 conjugating enzyme
Solyc05g049990.4.1	SL4.0ch05	59225335	59227665	+	807	10.3818167828299	0.14348375112382922	9.796921072781643	0.15934219242284384	1165.42840540446	-0.625643186954005	0.166171348047748	-3.76504851350324	0.000166516748776729	0.0279095171224152	Heavy metal-associated isoprenylated plant protein (AHRD V3.3 *-* A0A2R6R9M9_ACTCH)
Solyc01g095070.4.1	SL4.0ch01	78698001	78700702	+	1129	11.513605151311198	0.1677366592497159	10.934215446571999	0.06313922418967977	2647.5548226223	-0.607724604031802	0.14193796790361	-4.2816211406134	1.85536673028994e-05	0.00683540663651261	Heavy metal-associated isoprenylated plant protein (AHRD V3.3 *-* A0A2R6R9M9_ACTCH)
Solyc12g010400.2.1	SL4.0ch12	3490349	3491402	+	427	11.694123032485768	0.20502429304488293	11.117268234273467	0.11513543633264972	3024.16106701217	-0.605594948598852	0.163902813193216	-3.69484169795762	0.000220023824014666	0.0333774702966039	hypothetical protein (AHRD V3.3 *-* AT2G46490.1)
Solyc04g007970.3.1	SL4.0ch04	1653764	1662292	-	918	12.139050673522867	0.13168564778996636	11.543000864055001	0.1750270887969824	4114.07494199949	-0.605506128470419	0.156175461550097	-3.87708877220887	0.000105713794924997	0.0209710870103348	Ubiquitin-conjugating enzyme variant (AHRD V3.3 *** V5KX13_SOLLC)
Solyc06g068970.3.1	SL4.0ch06	40421869	40424241	-	1160	11.323183992208465	0.11997218757852161	10.758245392979234	0.09817124922950574	2317.11816609553	-0.588730056896968	0.136373138087211	-4.31705294132393	1.58126242345079e-05	0.00591953239488594	3-oxo-5-alpha-steroid 4-dehydrogenase (DUF1295) (AHRD V3.3 *** F4HRY1_ARATH)
Solyc05g011920.3.1	SL4.0ch05	5231254	5234690	+	1824	10.269583050087867	0.14261145747039902	9.726060791890626	0.12426816606226831	1085.24186865447	-0.588166758266739	0.161552281014705	-3.64072085254682	0.000271875781597065	0.0389520795732585	ACT domain-containing protein (AHRD V3.3 *** A0A1Q3CHJ6_CEPFO)
Solyc02g091930.3.1	SL4.0ch02	51185040	51186515	-	1276	11.384425762099633	0.14892996611976822	10.834110533665834	0.028916117066939234	2433.0124350085	-0.579398748387367	0.137720015567664	-4.20707727921146	2.58694695951019e-05	0.00786466490194091	Homeobox-leucine zipper protein HOX27 (AHRD V3.3 *** A0A2G3D8F8_CAPCH)
Solyc01g067660.3.1	SL4.0ch01	69323631	69326825	+	2223	12.1856391007189	0.03652270839173206	11.622779174125332	0.08839590048298981	4272.52123039453	-0.574605389018785	0.116885563900652	-4.91596540961358	8.83459970792176e-07	0.00107921610116244	1,4-alpha-glucan-maltohydrolase
Solyc06g060230.3.1	SL4.0ch06	35865920	35867625	-	1529	10.997335246395366	0.1052084475755536	10.459409943531133	0.037879864474813826	1846.20758306016	-0.568118496483799	0.130365991604012	-4.35787347216646	1.31332267883634e-05	0.00544325345996277	NAC domain-containing protein (AHRD V3.3 *** A0A2K3N804_TRIPR)
Solyc09g082690.3.1	SL4.0ch09	64511911	64513970	-	1741	12.8121741934972	0.19668061129522493	12.264401704370565	0.11362021199442092	6704.18710779017	-0.565321220479583	0.154509098682658	-3.65882155354929	0.000253377684541318	0.0372208611278734	superoxide dismutase
Solyc06g060570.3.1	SL4.0ch06	36246510	36249361	+	985	10.5926964490202	0.03743311217460369	10.070564753674134	0.09844267741003791	1381.03338901437	-0.551503390406558	0.130862325990407	-4.21437863214343	2.50466795387584e-05	0.00786466490194091	dihydrofolate reductase-like (AHRD V3.3 *** A0A2I4ECQ2_9ROSI)
Solyc04g080740.1.1	SL4.0ch04	62818317	62818760	+	444	11.193512692195602	0.11359366232840895	10.6671392280763	0.10143677805424711	2135.19051434633	-0.549903312014054	0.137673156635011	-3.9942667507212	6.48947705660803e-05	0.0146233749984342	BZIP transcription factor (AHRD V3.3 *** I6MK31_PRUPE)
Solyc05g013570.3.1	SL4.0ch05	6919097	6921624	-	2294	10.2056827584481	0.09744297261625003	9.700848008803696	0.04401220923265112	1043.9995143487	-0.548403494534618	0.13717216942172	-3.99792098387403	6.39012739070434e-05	0.01454067222924	BTB/POZ domain-containing protein (AHRD V3.3 *** A0A2G2VN16_CAPBA)
Solyc07g043130.3.1	SL4.0ch07	56565035	56567461	-	2044	12.362852048445234	0.10552446593574664	11.830764716682735	0.059611043576374166	4888.98232272525	-0.547104915837757	0.123459363378688	-4.43145745179018	9.35982837949262e-06	0.00462216205719199	Phototropic-responsive NPH3 family protein (AHRD V3.3 *** A0A2U1NE60_ARTAN)
Solyc01g056850.3.1	SL4.0ch01	50241563	50248332	-	2520	11.646007333963766	0.11954171130546323	11.12824739239	0.10096283101182811	2960.03983173226	-0.537164513270128	0.139226776744149	-3.85819829943526	0.000114225956467392	0.0220932037467348	CTP synthase (AHRD V3.3 *** A0A2G2XFG8_CAPBA)
Solyc05g009420.1.1	SL4.0ch05	3630874	3631815	-	942	11.667450561661	0.09100068477005885	11.152163282458133	0.09228847784966002	3003.87273819069	-0.532369696182531	0.128848592095436	-4.13174631965102	3.60017619492914e-05	0.00994762970051253	transmembrane protein (AHRD V3.3 *-* AT1G25400.2)
Solyc03g113620.3.1	SL4.0ch03	58115004	58116605	-	1348	10.749500560171066	0.08009462985837039	10.248602985132832	0.08000809535473277	1558.86701326231	-0.529666767068838	0.130630318611979	-4.05470010864895	5.019866197817e-05	0.0125305234490004	Transcription factor MYB1R1 (AHRD V3.3 *** A0A2G2WRC4_CAPBA)
Solyc01g080890.2.1	SL4.0ch01	72789918	72790537	+	620	10.530037927016133	0.082824822802913	10.035046757293687	0.06116837953548523	1330.29235380174	-0.528439293294353	0.131424102772991	-4.02087046549692	5.79834841250943e-05	0.0138598621702777	hypothetical protein (AHRD V3.3 -** AT1G32460.1)
Solyc02g063000.4.1	SL4.0ch02	33047241	33049079	-	1727	12.527692278856534	0.15069044146571473	12.013186164303667	0.10087553207936881	5528.00279227086	-0.528144708367091	0.138933676323743	-3.80141605938945	0.000143871480361996	0.0260879457750151	Glycosyltransferase (AHRD V3.3 *** A0A2I4ENI5_9ROSI)
Solyc02g088910.3.1	SL4.0ch02	48880752	48883706	-	1615	11.060687216991502	0.13029798462168457	10.566619023193768	0.08884787564245822	1960.02533953596	-0.519858153967664	0.140585939834281	-3.69779619911108	0.000217479381767939	0.0333028633310894	Ninja-family protein AFP3 (AHRD V3.3 *** A0A1J3DL53_NOCCA)
Solyc11g008270.2.1	SL4.0ch11	2527655	2531463	+	687	12.4241160672348	0.05831969069030724	11.9287405802478	0.08158756604822978	5153.48616851418	-0.50440045883456	0.114787427874217	-4.39421344458799	1.111745433399e-05	0.00516072230183816	DUF4050 domain-containing protein (AHRD V3.3 *** A0A1Q3AYV9_CEPFO)
Solyc06g061020.3.1	SL4.0ch06	36683390	36685267	-	1639	11.068831616361868	0.06303301099523413	10.589694585839233	0.05651490061721581	1975.71463609916	-0.501286592316099	0.119047527236648	-4.21081062288359	2.54455988425096e-05	0.00786466490194091	SBP (S-ribonuclease binding protein) family protein (AHRD V3.3 *** Q8LCK5_ARATH)
Solyc01g103410.3.1	SL4.0ch01	84297836	84308625	-	1419	12.8148057530789	0.11920153982727899	12.3436761445927	0.0810069573226126	6841.01959454437	-0.482289035129794	0.12905225102984	-3.73716096605147	0.000186109786923858	0.0299972788507136	KH domain-containing protein (AHRD V3.3 *** A0A2G2W8I6_CAPBA)
Solyc01g079480.3.1	SL4.0ch01	71097204	71098337	-	1134	11.2514323796501	0.026802428208710025	10.8017990273134	0.013518956972630468	2271.01147055535	-0.468315640848065	0.105837027844418	-4.42487521037056	9.64980479649018e-06	0.00462943693685512	BZIP transcription factor (AHRD V3.3 *** C0LQL1_9CARY)
Solyc05g010320.4.1	SL4.0ch05	4511004	4513638	+	964	11.993958205687468	0.06472248245616818	11.591215291295265	0.04702791289889552	3909.9274480013	-0.414246590975339	0.110502678698071	-3.74874705170897	0.000177720217487376	0.0288453583767971	Chalcone-flavonone isomerase family protein (AHRD V3.3 *** A0A193AUW5_SOLME)
Solyc12g100060.1.1	SL4.0ch12	66482322	66482804	-	483	12.048476115262867	0.023249726720541403	11.648369983207367	0.09055401070049432	4067.43832741267	-0.407907716475297	0.114294770994661	-3.56890969661555	0.000358469947589899	0.0468371076077552	Zinc finger A20 and AN1 domain stress-associated protein (AHRD V3.3 *** A0A2K3LXD0_TRIPR)
Solyc01g102800.3.1	SL4.0ch01	83773538	83780518	+	3117	10.760011109692266	0.07804239466236622	11.186291959199366	0.0529653711168331	2184.67444724346	0.437012598556864	0.122831756471501	3.55781445377491	0.000373953304977247	0.0484715800937199	Histidine--tRNA ligase, cytoplasmic (AHRD V3.3 *** A0A2G3BUL7_CAPCH)
Solyc01g080810.3.1	SL4.0ch01	72664782	72687720	+	3657	10.0910715727999	0.04462028082453099	10.511424890374633	0.038636114863097454	1340.76583665125	0.441801395942001	0.118825798124278	3.71805957053139	0.000200758935180145	0.0314838843616971	Isoleucine--tRNA ligase (AHRD V3.3 *** A0A1J3CFD6_NOCCA)
Solyc09g090840.3.1	SL4.0ch09	66337204	66343768	+	2335	9.788194858012941	0.04448487935486182	10.225804300882933	0.03393000330669733	1080.28393747779	0.466078587527316	0.124275825575893	3.75035599536364	0.000176583693046299	0.0288453583767971	Aspartyl/glutamyl-tRNA(Asn/Gln) amidotransferase subunit B (AHRD V3.3 *** A0A2Z4MCS0_BREBE)
Solyc07g052350.3.1	SL4.0ch07	60766967	60775587	+	3727	12.600465006575268	0.033826252928456	13.072856278526267	0.04831593251851257	8170.35483115601	0.47462564438706	0.100759573975619	4.71047688730708	2.4713782681913e-06	0.00197795481395586	Aconitate hydratase (AHRD V3.3 *** A0A200Q7Z0_9MAGN)
Solyc09g074940.3.1	SL4.0ch09	62950553	62954764	-	4212	11.012627945333469	0.09338430005329823	11.4860181811546	0.0805808181826798	2670.81022136062	0.483299029751305	0.127959384285747	3.77697214197315	0.000158746479557036	0.02721846072087	(DB240) meloidogyne-induced giant cell protein
Solyc12g095760.2.1	SL4.0ch12	64411731	64418455	-	1915	11.644168879439967	0.0381259686865671	12.134152182329336	0.1626163490391475	4218.14327913531	0.50494174826545	0.138251175823506	3.65235047917472	0.000259850900781641	0.0379316943845402	Pyrophosphate--fructose 6-phosphate 1-phosphotransferase subunit alpha (AHRD V3.3 *** A0A2G3B4E8_CAPCH)
Solyc06g065680.3.1	SL4.0ch06	38740244	38748852	+	2152	10.5266616487958	0.09190784424811092	11.0412658556671	0.08575565688630064	1917.54531971351	0.53281921140531	0.129925156129393	4.10097033768176	4.11421300802918e-05	0.0107467369843359	cyclin A2
Solyc01g087500.3.1	SL4.0ch01	74691905	74698701	-	4647	11.6278228009392	0.1056256459953952	12.165739525091034	0.1901592342712857	4261.78776047291	0.553622414802937	0.151868507177256	3.64540631295443	0.000266969662597929	0.038727286680612	DNA topoisomerase 2 (AHRD V3.3 *** A0A2G2XSS9_CAPBA)
Solyc01g068280.3.1	SL4.0ch01	70204590	70218561	-	3830	10.179247725650301	0.04180878217629878	10.752249412726234	0.13959737238595987	1530.34808994571	0.605904621440768	0.139770328679327	4.33500176443661	1.45758953245548e-05	0.00563578064322924	Protein CHROMATIN REMODELING 24 (AHRD V3.3 *** A0A2G3DH52_CAPCH)
Solyc06g050930.3.1	SL4.0ch06	31612270	31621330	+	2496	9.524403411516927	0.054695637967408	10.084628204510588	0.1325916673829487	938.692446953152	0.608887450635345	0.150630702800536	4.04225326785886	5.29400061144008e-05	0.0130716759778217	Cytosolic endo-beta-N-acetylglucosaminidase-like protein (AHRD V3.3 *** A0A2K3NXL7_TRIPR)
Solyc01g103510.4.1	SL4.0ch01	84386642	84391317	-	1614	10.9570281023721	0.18005939276259	11.5710226334093	0.06507350334834397	2728.32184794802	0.619986413609105	0.145671568364058	4.25605641905119	2.0806422381585e-05	0.00736255718690692	60S ribosomal protein L3 (AHRD V3.3 *** A0A2G3AWH4_CAPCH)
Solyc03g096890.3.1	SL4.0ch03	53828150	53839773	-	3509	9.02671168153676	0.12879529143079288	9.589281450133074	0.13061744448503135	644.35107918462	0.626235625983407	0.173850504308633	3.60215018342233	0.00031559593772881	0.0436834196129908	Serine/threonine-protein kinase TIO (AHRD V3.3 *** A0A1U8FYB3_CAPAN)
Solyc08g081170.4.1	SL4.0ch08	62364498	62368922	+	2960	8.830181841305674	0.07548423036004229	9.391745914944181	0.07420290708618967	550.783607450833	0.63660707209906	0.155247492473805	4.1005948756723	4.12089440588494e-05	0.0107467369843359	UDP-N-acetylmuramoyl-L-alanyl-D-glutamate--2, 6-diaminopimelate ligase (AHRD V3.3 *** A0A1J3G2W3_NOCCA)
Solyc05g050630.4.1	SL4.0ch05	60148892	60167022	-	6183	9.273373249864177	0.08428247245393355	9.84996716147441	0.17256083845649026	784.150763233721	0.639529404682658	0.169026256357033	3.78360982764586	0.000154570070836783	0.0269685102230683	Tetratricopeptide repeat (TPR)-like superfamily protein (AHRD V3.3 *** A0A2U1QFM4_ARTAN)
Solyc01g009230.4.1	SL4.0ch01	3197105	3205958	+	5009	9.171569973735556	0.1373220484513818	9.759423520084054	0.08735650523779007	727.844548775359	0.64300101754782	0.163435023069737	3.93429147235753	8.3442475634776e-05	0.0174477464818302	sitiens
Solyc08g013940.3.1	SL4.0ch08	3343334	3352461	+	4365	9.130164968261077	0.06928729131368948	9.715231948535036	0.11852543643011759	703.690000361109	0.649832452332287	0.154454577017565	4.20727222773324	2.58471706408565e-05	0.00786466490194091	Protein kinase family protein (AHRD V3.3 *** A0A2U1Q021_ARTAN)
Solyc07g064160.3.1	SL4.0ch07	66249261	66251464	+	1612	10.390217063367066	0.14348208871807436	11.138621670081998	0.05286721740292826	1925.82130467847	0.771009333002976	0.13750308409155	5.60721483519333	2.05608384116708e-08	7.95361765891464e-05	Thiamine thiazole synthase, chloroplastic (AHRD V3.3 *** A0A2G2WFN7_CAPBA),Pfam:PF01946
Solyc08g074630.2.1	SL4.0ch08	56869402	56871165	+	1764	14.460804518607967	0.31417681053635005	15.323090999244664	0.11997680995845719	35609.5353356688	0.835695040984622	0.184438196750198	4.53103020800232	5.86967438182095e-06	0.0031682591256294	Polyphenol oxidase (AHRD V3.3 *** O49912_TOBAC)
Solyc04g071070.2.1	SL4.0ch04	55786441	55788103	+	1224	12.2235486358842	0.28196225467649016	13.0815721498286	0.16558111045770812	7489.64168186765	0.843869476528385	0.193063917701224	4.37093314264095	1.23716673410159e-05	0.00537748426551875	Unknown protein
Solyc12g096790.1.1	SL4.0ch12	65082246	65083592	-	1347	9.07759407735193	0.21944047013112983	9.855203713915522	0.12773126987684674	743.599873407072	0.846619077072126	0.191450723548298	4.42212524132114	9.77347737638521e-06	0.00462943693685512	HXXXD-type acyl-transferase family protein (AHRD V3.3 *** F4JBC7_ARATH)
Solyc03g031880.3.1	SL4.0ch03	4250682	4255502	-	1748	9.283821842869973	0.32904781876057587	10.136055053381597	0.20885781182804483	910.12170732337	0.902270296037433	0.234801943706207	3.84268665665897	0.00012169479708753	0.0224663455059303	Lysine-specific histone demethylase 1 (AHRD V3.3 *** B6SV76_MAIZE)
Solyc02g090430.3.1	SL4.0ch02	50032816	50037885	+	2775	8.141152879710676	0.09075229617058989	8.885307669561227	0.21930531587760826	347.907541641775	0.919632411680189	0.217187120128364	4.23428613601331	2.29278861761628e-05	0.00771240924853245	MAP kinase kinase kinase 20
Solyc04g071800.3.1	SL4.0ch04	56614162	56616244	+	1994	8.625380623324686	0.31659672495925895	9.555586416114991	0.30857779349559805	576.41576375611	1.05055374421597	0.272563065611752	3.8543510723218	0.000116036990394699	0.0221116637601594	Cytochrome P450 (AHRD V3.3 *-* A0A200Q069_9MAGN)
Solyc04g079640.3.1	SL4.0ch04	62009304	62011417	+	2028	7.8797364080064165	0.28821065832604376	8.786233421150143	0.29565836480995233	309.688599541965	1.12918657006359	0.296435678701307	3.80921276079381	0.000139409958477623	0.025477993198942	Cytochrome P450 (AHRD V3.3 *** A0A2U1M7T5_ARTAN)
Solyc08g066400.3.1	SL4.0ch08	53105268	53106735	-	987	7.4341844848184975	0.12067935779656588	8.274296513723066	0.19080086042929154	197.206017618811	1.16141554477029	0.25332383437361	4.58470695283017	4.54623599906149e-06	0.00263795343845543	Protein kinase family protein (AHRD V3.3 *** F4ISN5_ARATH)
Solyc06g075650.3.1	SL4.0ch06	44703215	44704346	+	966	7.7657202553639335	0.09444438886300975	8.673884780037536	0.345310972994581	280.300952744699	1.19997423627358	0.273789104676287	4.38284144905022	1.17141366373887e-05	0.00533108061478023	tonoplast intrinsic protein 1.2
Solyc02g031920.4.1	SL4.0ch02	25780439	25781769	+	727	9.869864023224004	0.36700132362496984	11.092200308689668	0.41500482004821154	1721.79753991507	1.28861816582075	0.277595640848333	4.64206916896362	3.4493734113718e-06	0.00235470461405705	pathogen-related protein-like (AHRD V3.3 *-* A0A2I4FK57_9ROSI)
Solyc12g044270.2.1	SL4.0ch12	58807764	58810278	+	1578	6.646404243591337	0.07330641091476975	7.377077237630086	0.16278434657575944	80.7615159417186	1.30867386590787	0.333230876752668	3.92722870899866	8.59302609963448e-05	0.0178075121225461	Rop guanine nucleotide exchange factor 9 (AHRD V3.3 *** A0A2G3BHY6_CAPCH)
Solyc06g050440.3.1	SL4.0ch06	30776461	30778736	-	1239	6.848244404733317	0.09582846732666828	7.632950620206468	0.3482918867387385	108.42212964269	1.33606914809108	0.369946401283777	3.61152086749512	0.000304406584619597	0.0425858105268226	Peroxidase (AHRD V3.3 *** K4C5I8_SOLLC)
Solyc09g082810.3.1	SL4.0ch09	67852763	67854071	+	684	6.871399323481906	0.20531247914587522	7.979877157992093	0.5103091193128463	144.331080125266	1.79515219739129	0.421925583304647	4.254665439652	2.09361815741429e-05	0.00736255718690692	Unknown protein
Solyc04g014330.1.1	SL4.0ch04	4630802	4631128	-	327	6.142136014519878	0.13311558039962462	6.942782044150847	0.24615196895591812	45.3091187351124	1.85441406871713	0.489086236279277	3.79158915373409	0.000149686394234928	0.0269209759589534	protein PELPK2-like (AHRD V3.3 *** XP_010319535.1)
Solyc01g057590.3.1	SL4.0ch01	56019187	56019813	+	534	6.013722564364099	0.24863802213144712	7.051981504637847	0.14266681078801424	47.6670661628657	2.32740984191	0.532772819603863	4.36848457029117	1.25111654604917e-05	0.00537748426551875	Unknown protein
Solyc07g066360.1.1	SL4.0ch07	67673048	67673293	-	246	5.969550446398901	0.08807221152007202	7.115796028757724	0.10044654609570085	49.2444963536729	2.70004233048969	0.44156622009738	6.11469403138275	9.67423968628554e-10	4.49078206237375e-06	proline-rich receptor-like protein kinase PERK2 (AHRD V3.3 --* XP_015959884.1)
Solyc01g105767.1.1	SL4.0ch01	86124317	86125426	-	1110	5.626844919893407	0.09362426457279661	6.389959185772514	0.10749872095724496	17.7265057116248	2.8168344702997	0.729037729700097	3.86377049574438	0.000111650128699392	0.0219610126026515	hydroxyproline-rich glycoprotein family protein (AHRD V3.3 *-* AT5G09530.1)
Solyc01g104850.3.1	SL4.0ch01	85486577	85490641	+	1805	5.60891080704785	0.08633725024227669	6.994746736927453	0.28173811702182733	40.2867512613779	4.23665477796815	0.654983019138049	6.46834292520063	9.90834383721404e-11	5.74931651154345e-07	Carboxypeptidase (AHRD V3.3 *** A0A1U8HG02_CAPAN)
Solyc01g150120.1.1	SL4.0ch01	22282464	22284040	+	1186	5.237365543341117	0.11263097914386364	6.0633627409900335	0.31040210195608997	9.37629504977437	5.53680429580827	1.55163079849629	3.56837741373403	0.00035919884335116	0.0468371076077552	Transposon, En/Spm-like, Transposase-associated domain protein (AHRD V3.3 *-* A0A2U1N4P4_ARTAN)

## Sheet: Mc
Supplementary Dataset S1.2. List of significantly differentially expressed genes (adjusted p-value ≤ 0.05) for pod2 floral buds in microspore (Mc) stage of pollen development.
geneID	chr	start	end	strand	len	Mc_WT:Mean_VST	Mc_WT:STD_VST	Mc_Mut:Mean_VST	Mc_Mut:STD_VST	baseMean	log2FoldChange	lfcSE	stat	pvalue	padj	description
Solyc08g006810.1.1	SL4.0ch08	1364231	1365319	-	1089	6.06054584955503	1.276783732470017	5.15772341421681	0.0	34.4046724982299	-21.7614741023013	4.40875273691896	-4.93597064767785	7.97531023888537e-07	0.000240379888731772	fasciclin-like arabinogalactan protein 14 (AHRD V3.3 *-* A0A1U8FEP5_CAPAN)
Solyc04g011590.3.1	SL4.0ch04	4054441	4058012	+	1609	5.858834823436307	0.9915212636527251	5.15772341421681	0.0	18.5604154266767	-20.9219321831479	4.4098994821846	-4.74431044690921	2.09217783022308e-06	0.000529966450164274	Lysine histidine transporter 1 (AHRD V3.3 *** A0A2G2ZFY1_CAPAN)
Solyc11g042850.2.1	SL4.0ch11	32839773	32842285	+	978	6.3647173251808935	0.6903171526554623	5.15772341421681	0.0	23.9430502184454	-7.70931745926749	1.87144593036791	-4.11944440080719	3.797870484624e-05	0.005910529026757	Carbohydrate kinase PfkB (AHRD V3.3 *** A0A200QYA5_9MAGN)
Solyc01g090320.4.1	SL4.0ch01	76216354	76216995	-	642	6.284816105014777	0.26734225187607663	5.15772341421681	0.0	15.1009098285762	-7.05397026719122	1.69866345903618	-4.15265909775538	3.28634123191332e-05	0.00521673807153921	Unknown protein
Solyc03g121340.1.1	SL4.0ch03	63903865	63904125	+	261	6.296280254361011	0.06610476911001863	5.15772341421681	0.0	14.4612767181017	-6.9876157720799	1.62923552029517	-4.28889235781819	1.79566366492856e-05	0.003167151668564	Unknown protein
Solyc04g045660.4.1	SL4.0ch04	34490423	34529319	-	2471	8.338483969276927	0.2517557501786259	5.836458073985675	0.00508294938926479	163.780494987865	-5.02846153326049	0.483711750615549	-10.395574485965	2.59717104842504e-25	6.18412398340486e-21	MLH1
Solyc10g050970.1.1	SL4.0ch10	50271189	50271860	+	672	8.144351368357905	0.3081953147289738	5.825092528430529	0.20913982180727997	140.300711945865	-4.75186325965121	0.551775827660906	-8.61194532532415	7.18311028419558e-18	2.85061731628302e-14	Ethylene Response Factor D.4
Solyc01g007030.3.1	SL4.0ch01	1589802	1590640	-	839	7.75475909931543	0.3225939958141742	5.93787837576753	0.06007916894063969	100.417487837685	-3.88006916494513	0.523903372996653	-7.40607784743146	1.30089487124409e-13	2.38273905993792e-10	RING-type E3 ubiquitin transferase (AHRD V3.3 *** Q3HLY8_CAPAN)
Solyc12g055710.1.1	SL4.0ch12	61276137	61276901	-	765	6.98345296383421	0.1432081224239737	5.699075637584465	0.08312293096121515	42.6319081446445	-3.70119798780899	0.65117305572347	-5.68389302241147	1.31662653090689e-08	7.12504416532362e-06	RING/U-box superfamily protein (AHRD V3.3 *** A0A2U1LDD8_ARTAN)
Solyc01g007040.4.1	SL4.0ch01	1590652	1591332	-	681	7.3271554206713	0.39664802089023227	5.85458716571165	0.023212041115240112	67.0819090829516	-3.60980375971151	0.63053029330647	-5.72502827862858	1.03416513207777e-08	5.89882422981828e-06	RING-type E3 ubiquitin transferase (AHRD V3.3 *-* A0A2G3AY39_CAPCH)
Solyc01g007000.4.1	SL4.0ch01	1575259	1576633	+	1375	6.90542719009821	0.3741832523428653	5.701031907057976	0.21861345822440503	41.5337390532459	-3.45716340148224	0.823213764651859	-4.19959377494653	2.67394272076383e-05	0.00442147570306302	RING-type E3 ubiquitin transferase (AHRD V3.3 *** Q3HLY8_CAPAN)
Solyc06g054630.3.1	SL4.0ch06	35153979	35154692	+	714	7.10658540659259	0.1563574076539136	5.79054957903418	0.1216328933119799	50.0120831988965	-3.37799779117808	0.590147047585401	-5.72399337588695	1.04048808387874e-08	5.89882422981828e-06	Ethylene-responsive transcription factor (AHRD V3.3 *** A0A2G2WJA8_CAPBA)
Solyc03g116890.3.1	SL4.0ch03	60593760	60596193	-	1438	9.313904182903302	0.42265051046014546	6.99332891541457	0.04690506356766999	392.860682572312	-3.17807479076276	0.362888327290595	-8.75772118241162	1.99237254669901e-18	1.18600956773625e-14	WRKY transcription factor 39
Solyc05g055080.2.1	SL4.0ch05	64254428	64254726	-	299	6.848967231472524	0.10312827547370397	5.73731050222825	0.18233486305413038	36.6129143388146	-3.15350273932404	0.67803890951954	-4.6509170713501	3.30462203561629e-06	0.000756599570096727	Unknown protein
Solyc09g014990.4.1	SL4.0ch09	7417609	7420574	+	1838	8.06847494944049	0.4860594585000129	6.339066609750815	0.27595807514542514	145.415933888318	-3.03472272462306	0.563256453774856	-5.38781704902772	7.13185938557909e-08	3.14475377463007e-05	WRKY transcription factor 33
Solyc11g073075.1.1	SL4.0ch11	54245420	54249768	+	791	10.117945947974171	0.34288794523326876	7.565230743711545	0.43187141506144533	714.942152829918	-3.01995367594176	0.387196164267674	-7.79954440316724	6.21310756477665e-15	1.84925380281121e-11	Zinc finger protein (AHRD V3.3 *** A0A200PZ96_9MAGN)
Solyc03g083730.1.1	SL4.0ch03	48244601	48245206	+	606	6.915393904468837	0.19760272944056925	5.817232796134315	0.014142328462094955	40.6584926444719	-3.01982969824878	0.615744195016524	-4.90435756063886	9.37336101984166e-07	0.000268902529208976	Plant invertase/pectin methylesterase inhibitor superfamily protein, putative (AHRD V3.3 *** A0A061G4U8_THECC)
Solyc03g124110.2.1	SL4.0ch03	3705306	3706172	+	867	8.185007436372702	0.2953997287958925	6.465132605044531	0.028040863462030163	154.222103468023	-2.88605996261792	0.38825375987302	-7.43343725392851	1.05811396294559e-13	2.29043196106339e-10	Dehydration-responsive element-binding transcription factor (AHRD V3.3 *** A0A1S6M2D0_9CARY)
Solyc07g056190.3.1	SL4.0ch07	63960666	63961462	-	618	6.955584755735898	0.4080740712613891	5.918844514153925	0.08746938955751515	46.1107213094508	-2.72085229251436	0.697631507480202	-3.90012816700595	9.61417786060097e-05	0.012647690002142	Heavy metal-associated isoprenylated plant protein (AHRD V3.3 *** A0A2R6QEC1_ACTCH)
Solyc11g073055.1.1	SL4.0ch11	54233400	54233903	-	276	9.106392201495167	0.3345577392456112	7.09548931075369	0.26566900991644005	337.518366924724	-2.70485317721872	0.375272047422337	-7.20771290000887	5.68994367905317e-13	8.46770305887093e-10	Zinc finger protein ZAT11 (AHRD V3.3 *-* A0A1J3JX49_NOCCA)
Solyc04g008100.3.1	SL4.0ch04	1788265	1789593	-	1329	6.8594083901951635	0.2845483629587881	5.867416561957905	0.1388973417535353	39.6035967772725	-2.64971175723404	0.677006714617216	-3.91386333403238	9.08310574644218e-05	0.0121504399398053	RING-type E3 ubiquitin transferase (AHRD V3.3 *** A0A2G2ZH40_CAPAN)
Solyc06g076080.3.1	SL4.0ch06	44921830	44922048	-	219	8.345022837710218	0.30529225570303314	6.657591339456905	0.16727524910955482	180.584721176992	-2.6439498823952	0.394851038043243	-6.69606922017423	2.14100338421652e-11	2.42759198007522e-08	Unknown protein
Solyc02g068680.1.1	SL4.0ch02	36639129	36640514	+	1386	7.861767139185507	0.40689125869657783	6.40136974662473	0.12298270355227992	120.32570840909	-2.63243268832843	0.490234091965328	-5.36974627320413	7.88474955417453e-08	3.41352312062636e-05	Cysteine/Histidine-rich C1 domain family protein (AHRD V3.3 *-* Q9FIY8_ARATH)
Solyc01g096510.2.1	SL4.0ch01	79855464	79856217	-	754	8.920155188014883	0.3861797361421157	7.061188020102	0.1451569548279097	296.060339275793	-2.59515129091824	0.372053375466845	-6.97521232716113	3.05409206208641e-12	4.04005478279664e-09	Sigma factor binding protein 1, chloroplastic (AHRD V3.3 *** A0A2G2W6X7_CAPBA)
Solyc12g009000.1.1	SL4.0ch12	2348964	2350418	+	1455	9.962115381554499	0.4571990447939372	7.85979122655001	0.2972902015237797	673.196265517469	-2.52741626511212	0.38010814815787	-6.64920306854988	2.94684196276956e-11	3.05075017284809e-08	Harbinger transposase-derived nuclease (AHRD V3.3 *** A0A2U1Q453_ARTAN)
Solyc06g062920.3.1	SL4.0ch06	37368719	37370913	+	1805	6.8484702703497105	0.3095476457039259	5.918826655466285	0.04102744863939467	39.7633881845012	-2.52219686371138	0.657216808714002	-3.8376937873008	0.000124195216545537	0.0157394897546288	auxin-regulated dual specificity cytosolic kinase
Solyc02g090970.1.1	SL4.0ch02	50464044	50465126	+	1083	8.758274356623696	0.39024276236905575	6.934314746939155	0.42684357373097503	261.394982461951	-2.51720144171135	0.480483811464819	-5.23888918138016	1.61546002998125e-07	6.30585553670221e-05	MAP kinase kinase kinase 21
Solyc04g007580.1.1	SL4.0ch04	1297135	1297629	+	495	9.764345992380369	0.2627690048355193	7.710800473114006	0.11284492203230512	560.033354711949	-2.50322786700559	0.271167740203459	-9.2312893308304	2.67393583303725e-20	2.12230287068167e-16	DUF4228 domain-containing protein (AHRD V3.3 *** A0A1Q3CT45_CEPFO)
Solyc03g026280.3.1	SL4.0ch03	3702349	3703245	+	897	9.111819641062153	0.13557965481691453	7.225626711033845	0.08233220166782518	334.693941243384	-2.4968232300177	0.244909077215707	-10.1948986881307	2.08962287613538e-24	2.48780051518297e-20	C-repeat binding factor 1
Solyc01g090310.3.1	SL4.0ch01	76211358	76212051	+	694	8.475522033998836	0.4536070365838376	6.800677013409135	0.3819561470357553	211.069552327981	-2.47133468717484	0.510454866764922	-4.84143623281968	1.28904042139704e-06	0.000352797028435458	Ethylene-responsive transcription factor 13 (AHRD V3.3 *** A0A2G2XMR4_CAPBA)
Solyc08g068680.4.1	SL4.0ch08	55909433	55911654	-	1743	7.678375303294881	0.3620639605819835	6.35253961117077	0.26248507372547003	101.417583858041	-2.43604926401045	0.542492846491684	-4.49047260210793	7.10653162062861e-06	0.00144627029417767	aromatic amino acid decarboxylase 1A
Solyc04g081530.1.1	SL4.0ch04	63448355	63448822	+	468	10.19141237361548	0.645409204735128	8.20836200748385	0.1854188055414694	842.385189998761	-2.40432575722862	0.416351016155733	-5.77475654900119	7.70644275364013e-09	4.70507970274167e-06	Chaperone protein DnaJ (AHRD V3.3 *** A0A2G3CQH5_CAPCH)
Solyc07g056000.2.1	SL4.0ch07	63818658	63820123	+	1288	9.522436746955231	0.32763137362693545	7.601835861845155	0.19944668646765476	475.208562717156	-2.39645740330578	0.323458971858187	-7.40884505239958	1.27404053646799e-13	2.38273905993792e-10	Xyloglucan endotransglucosylase/hydrolase (AHRD V3.3 *** Q43528_SOLLC)
Solyc11g071740.2.1	SL4.0ch11	53204623	53205228	-	606	8.34376951157679	0.19208218867676474	6.768439898220155	0.163442502571725	180.510741051242	-2.39575589045268	0.34036155768968	-7.03885570014042	1.93824964856409e-12	2.71480366952703e-09	Calcium-binding protein CML38 (AHRD V3.3 *** A0A2G3BAR0_CAPCH)
Solyc12g005450.1.1	SL4.0ch12	283164	284195	+	1032	7.541954412440963	0.506610226527237	6.336180324935545	0.1712908482726352	92.308211387045	-2.36319903617408	0.591597503084373	-3.99460617033241	6.48018783538547e-05	0.00923950614062056	Protein kinase domain (AHRD V3.3 *** A0A200QFW1_9MAGN)
Solyc01g108240.3.1	SL4.0ch01	87916275	87917561	+	1287	8.574319630073857	0.29940534245653466	6.950791319105971	0.14202819173672987	223.447118205833	-2.34913798582745	0.354248219541251	-6.63133321846915	3.32668283258448e-11	3.30048520527788e-08	Ethylene Response Factor D.3
Solyc08g068770.3.1	SL4.0ch08	55995738	55996466	-	729	8.78304107560655	0.5738622768478527	7.157092810523364	0.18304458413707492	285.34264738093	-2.34261460381587	0.468102979956782	-5.00448556006234	5.60114102311837e-07	0.000187843336480946	Tyramine n-hydroxycinnamoyl transferase (AHRD V3.3 *** Q5D8C0_CAPAN)
Solyc08g007830.1.1	SL4.0ch08	2345142	2345831	-	690	7.214085013009163	0.307342104443234	6.14612344671891	0.11189109648109996	62.1260082165686	-2.33630189956093	0.54970452993336	-4.25010486969091	2.13670453025969e-05	0.00368674431666765	Dehydration-responsive element-binding protein 1E (AHRD V3.3 *** A0A1U8FGE9_CAPAN)
Solyc08g008280.3.1	SL4.0ch08	2712215	2714164	-	1528	9.415937462726463	0.5997617093338277	7.65873426570278	0.1404696553289	472.468547962013	-2.30274214763382	0.43056630905397	-5.34817076768813	8.88476167643254e-08	3.71149228557079e-05	WRKY transcription factor 53
Solyc02g087350.3.1	SL4.0ch02	47803285	47804385	-	1101	8.90300164281925	0.3354442659985332	7.241561822411224	0.19063231572734507	297.010641068268	-2.25206127812236	0.355862921242184	-6.32845161350684	2.47633482381255e-10	2.03324167206209e-07	Hexosyltransferase (AHRD V3.3 *** A0A2G2XIE5_CAPBA)
Solyc05g047680.4.1	SL4.0ch05	58506390	58508292	+	1818	7.2523591387621735	0.5068437764547572	6.2431658189940205	0.07827634233111036	70.3512605228125	-2.24079846788545	0.637044987977839	-3.51748857643221	0.000435651101793843	0.0430426903934158	Cytochrome P450 (AHRD V3.3 *** A0A2U1MQN4_ARTAN)
Solyc09g082870.3.1	SL4.0ch09	64648572	64651808	-	3237	7.63310778737189	0.3769628051438767	6.4477071860606	0.06676035784021028	99.0080379794678	-2.21604485704598	0.485052302095036	-4.56867197099045	4.90824257172957e-06	0.00107220333830691	Calcium-transporting ATPase (AHRD V3.3 *** A0A2G2W115_CAPBA)
Solyc04g016190.1.1	SL4.0ch04	6982717	6984120	-	1404	8.116751473406314	0.5063997825444905	6.777280771831955	0.052539529005295016	161.472765100123	-2.20336195026422	0.482480553038991	-4.56673732523714	4.95374126760366e-06	0.0010723048483901	Glycosyltransferase (AHRD V3.3 *** A0A0A1WDL3_NICAT)
Solyc05g052040.1.1	SL4.0ch05	61779212	61780309	-	1098	10.406331161199091	0.43785561863454003	8.500825872562334	0.15104996227825485	951.798705206167	-2.19820187744127	0.326619257284917	-6.73016617487357	1.69469429749933e-11	2.1238087325135e-08	ripening regulated protein DDTFR10/A
Solyc01g007010.2.1	SL4.0ch01	1578853	1580212	+	1360	7.919923887165678	0.3075594762775879	6.6243773430193045	0.15150136310019535	128.490461490035	-2.17372883513077	0.425992676739287	-5.10273756762518	3.34775092230564e-07	0.000126529043192094	RING-type E3 ubiquitin transferase (AHRD V3.3 *** Q3HLY8_CAPAN)
Solyc02g064830.4.1	SL4.0ch02	33981245	33983619	-	2111	6.9358949852268905	0.23061343800048237	6.032478073978609	0.19093705060367003	44.706049914217	-2.17101863556477	0.615608462048043	-3.52662247094866	0.000420896453357307	0.0421090985331547	Indole-3-acetic acid-amido synthetas 3-3
Solyc03g082370.1.1	SL4.0ch03	46884666	46884935	-	270	9.359021997524453	0.25021171993816305	7.6141912068479645	0.2954361947958648	422.110060556834	-2.15459152501547	0.323680132991372	-6.65654547624923	2.8033842057957e-11	3.03415369655461e-08	Avr9/Cf-9 rapidly elicited protein 65 (AHRD V3.3 *** Q9FQZ0_TOBAC)
Solyc04g009440.3.1	SL4.0ch04	2892319	2894296	+	1303	9.555146634749429	0.6695068810373317	7.891601423823024	0.09239750279134507	535.718573803329	-2.14749750817957	0.431361391122064	-4.97841844999958	6.41059431289904e-07	0.000206273866465458	NAC domain protein AY498713
Solyc01g091590.3.1	SL4.0ch01	77426538	77427320	+	783	10.717505093985865	0.33393825373016206	8.7529532443872	0.39507356809371075	1175.80867619372	-2.13936032039561	0.332702254578555	-6.43025495305288	1.27390093299618e-10	1.12343907835452e-07	BON1-associated protein 2-like (AHRD V3.3 *** A0A2I4E3A5_9ROSI)
Solyc01g100200.3.1	SL4.0ch01	82523176	82525640	-	2465	8.913608409286747	0.42407639671302205	7.387273763171055	0.04713636851061498	310.005736139639	-2.07810027789795	0.370467067619964	-5.60940623210732	2.03021960517908e-08	9.86562428957533e-06	gras4
Solyc10g086280.2.1	SL4.0ch10	64307950	64309297	-	1010	11.8359994684822	0.4755855679435297	9.8590718529493	0.47386385214189986	2696.02649096977	-2.06371039699688	0.370786712329301	-5.56576146980172	2.61010081723916e-08	1.24298221118563e-05	heavy metal-associated isoprenylated plant protein 3-like (AHRD V3.3 *** A0A1S4A3L2_TOBAC)
Solyc06g066370.4.1	SL4.0ch06	39309746	39312806	+	2043	10.721392042631365	0.47928570849974184	8.91660422189381	0.1784212522128703	1226.88322504791	-2.04732743989399	0.342127030000048	-5.98411484732351	2.17569763769313e-09	1.43904267919753e-06	WRKY transcription factor 31
Solyc03g093120.5.1.1	SL4.0ch03	48847241	48850509	-	3093	8.545670938114275	0.37151097988905474	7.139197270983555	0.06714770394635483	228.067292371311	-2.02803207315362	0.371894519381997	-5.45324538937476	4.94587431046627e-08	2.22485601547967e-05	Xyloglucan endotransglucosylase/hydrolase (AHRD V3.3 *** Q6RHY0_SOLLC)
Solyc01g007020.4.1	SL4.0ch01	1584207	1585704	-	1498	8.117732544105234	0.15600034745007993	6.8315851435775095	0.07250256924643006	152.686831939675	-1.98723398930237	0.313283710253262	-6.34324072482373	2.24981462576434e-10	1.91322628764552e-07	RING-type E3 ubiquitin transferase (AHRD V3.3 *** Q3HLY8_CAPAN)
Solyc01g095140.4.1	SL4.0ch01	78783980	78784788	+	717	8.681526775471388	0.3664741259901631	7.268413829964469	0.2498507804094099	257.271260903132	-1.94407330859688	0.394105596469421	-4.93287414848403	8.10283666490585e-07	0.000241170804785092	Desiccation protectant protein Lea14-like protein (AHRD V3.3 *** A0A2G3BT76_CAPCH)
Solyc01g086670.3.1	SL4.0ch01	73885257	73885870	-	614	7.820996585135646	0.49326923496357467	6.71089779104162	0.03968014990543978	125.079131435816	-1.93340778896924	0.500517251925139	-3.86281947631729	0.00011208583782036	0.0145047602409814	Unknown protein
Solyc08g062690.2.1	SL4.0ch08	49880390	49881528	+	938	9.87893928292405	0.59234856341991	8.312958431988065	0.19697089888663477	693.60279505005	-1.92924451789788	0.414473016540321	-4.65469268422254	3.24464285127626e-06	0.000750079523609117	Unknown protein
Solyc06g007190.4.1	SL4.0ch06	1280239	1282303	+	1614	10.002459474439762	0.38414912117569816	8.402786519260035	0.061161267813565345	719.875061383523	-1.87959978312966	0.29872630828742	-6.29204636814644	3.13307857802339e-10	2.48672446737716e-07	Protein phosphatase 2C (AHRD V3.3 *** O24078_MEDSA)
Solyc07g040960.1.1	SL4.0ch07	51063108	51064607	+	1500	12.752426709394067	0.3870605978494673	10.91721547825195	0.4422349268296495	5158.61383111992	-1.8669239889003	0.332080923986134	-5.62189470714148	1.88874376839645e-08	9.56869741899743e-06	Harbinger transposase-derived nuclease (AHRD V3.3 *** A0A200QD47_9MAGN)
Solyc08g068600.3.1	SL4.0ch08	55827604	55829855	-	1772	10.147875681160766	0.3654845277882115	8.53152268716194	0.22298033189743016	802.946576129905	-1.85631048835729	0.31370639312105	-5.91734988212687	3.27170236382191e-09	2.05006592065694e-06	Serine decarboxylase (AHRD V3.3 *** A0A2G2W5V8_CAPBA)
Solyc03g093540.1.1	SL4.0ch03	49461880	49462566	-	687	8.887728705713412	0.35830273086484365	7.479405594444425	0.30676311586780525	306.611831832016	-1.83922951255901	0.388716292864509	-4.73154726550166	2.22814921086147e-06	0.000540074547818854	Ethylene-responsive transcription factor 5 (AHRD V3.3 *** ERF5_TOBAC)
Solyc08g062680.1.1	SL4.0ch08	49879938	49880411	-	474	9.686988987109714	0.3167837026128441	8.14432005246538	0.2128697602637697	566.082681832491	-1.83328941128185	0.306908052701216	-5.97341580042087	2.32336725508102e-09	1.49518101920903e-06	Harbinger transposase-derived nuclease (AHRD V3.3 *-* A0A2U1Q453_ARTAN)
Solyc04g079360.1.1	SL4.0ch04	61866427	61867185	+	759	9.086549891081487	0.1290537461600017	7.64296741447648	0.024178505408130047	348.191067976809	-1.83069133415221	0.224954445781515	-8.13805358588138	4.01683067572124e-16	1.36635364599426e-12	R2R3MYB transcription factor 77
Solyc06g009140.3.1	SL4.0ch06	3092182	3093276	+	776	10.8624760254903	0.34161544782531006	9.16308076937186	0.43730722802524014	1350.60337797643	-1.80561047882862	0.33831873292899	-5.33701005320212	9.449180272451e-08	3.81346494012425e-05	Late embryogenesis abundant protein Lea5 (AHRD V3.3 *** A0A1J3JXG8_NOCCA)
Solyc08g068610.3.1	SL4.0ch08	55836822	55838978	-	1720	9.293945679816863	0.2765433596194016	7.82809099673106	0.25129586014545957	418.008306236253	-1.8014265640273	0.317496094991945	-5.67385423771275	1.396199449297e-08	7.38775668604688e-06	Serine decarboxylase (AHRD V3.3 *** A0A2G2W5V8_CAPBA)
Solyc04g079760.4.1	SL4.0ch04	62084024	62086021	+	1146	8.14682254733894	0.2253330357673243	6.884705428068015	0.465984561694635	161.599971673858	-1.7902606925225	0.495172804117658	-3.61542612525449	0.000299853977681515	0.032124028661238	UPF0114 domain-containing protein (AHRD V3.3 *** A0A1Q3D8A0_CEPFO)
Solyc12g009240.1.1	SL4.0ch12	2572639	2573385	-	747	10.375514020264296	0.3147617548915558	8.780376608104195	0.24077970881329502	946.885078255096	-1.78272771888095	0.288513513987885	-6.1790094135965	6.45050501069779e-10	4.79978046280391e-07	Ethylene-responsive transcription factor (AHRD V3.3 *-* A0A2G3BP26_CAPCH)
Solyc01g079660.2.1	SL4.0ch01	71361598	71362534	-	937	9.05257243103474	0.22713269049982882	7.6819384433555395	0.17818763803692006	346.015395063126	-1.73791345143447	0.288866363212373	-6.01632336872938	1.78422982178289e-09	1.21383703675635e-06	Cotton fiber protein (AHRD V3.3 *** Q570M0_ARATH)
Solyc02g091180.1.1	SL4.0ch02	50605616	50606116	+	501	8.07606800773062	0.40597849638892214	6.96854428975505	0.17767491516673006	158.34413572672	-1.73474826470567	0.443074055055658	-3.91525580184954	9.03084087114184e-05	0.0121504399398053	DUF4228 domain-containing protein (AHRD V3.3 *** A0A1Q3D1C5_CEPFO)
Solyc06g060870.1.1	SL4.0ch06	36550308	36551864	-	1557	7.205568498943623	0.1496286482701671	6.35365875187669	0.11778027419413029	63.4353577016497	-1.72418359354859	0.448365199070095	-3.84548934021759	0.00012031209511281	0.0154851421444926	Phospholipase A1-Ibeta2, chloroplastic (AHRD V3.3 *** A0A2G2ZA78_CAPAN)
Solyc10g085420.3.1	SL4.0ch10	63765103	63766515	+	729	9.085996665977644	0.5736864388439668	7.80449114584742	0.19261101292557026	385.648292249962	-1.71431545927514	0.438341829347665	-3.91091003527171	9.19490191571879e-05	0.0122312742745911	Protein LURP-one-related 15 (AHRD V3.3 *** A0A2G2VU46_CAPBA)
Solyc02g091250.1.1	SL4.0ch02	50650329	50650721	-	393	8.29088438729818	0.24767714730558732	7.104669633077675	0.22482941263079503	185.458520648339	-1.71181067325757	0.363047058851524	-4.71512062010025	2.41567600707218e-06	0.000575196614043957	Mediator of RNA polymerase II transcription subunit (AHRD V3.3 *** Q9ZU37_ARATH)
Solyc02g062960.4.1	SL4.0ch02	32956894	32958944	-	954	7.436016589720929	0.3255919877274286	6.53164475475023	0.02417358154204985	84.1829160996487	-1.71076603867544	0.471051926516029	-3.6317992611314	0.000281452023226678	0.0308831987329513	Homeobox-leucine zipper protein HOX14 (AHRD V3.3 *** A0A1U8FQP7_CAPAN)
Solyc02g084890.3.1	SL4.0ch02	45964634	45967186	-	2553	9.33687822826282	0.4485782639239654	7.997999008921775	0.033890122910705145	452.825461843615	-1.69940229949999	0.356044716954051	-4.77300243081349	1.81499599557376e-06	0.000474910655501174	Disease resistance RPP13-like protein 4 (AHRD V3.3 *** A0A2G2XGN6_CAPBA)
Solyc04g077980.1.1	SL4.0ch04	60834646	60835428	+	783	12.006645014761501	0.1592115551069118	10.373894167949349	0.17518682974684996	3018.57918066373	-1.69292322005124	0.196137326191064	-8.63131588936883	6.06501267430745e-18	2.85061731628302e-14	C2H2-type zinc finger protein
Solyc06g075690.3.1	SL4.0ch06	44724709	44727628	+	1693	8.956523783378328	0.5313432669290209	7.709614225359435	0.030184582334094934	342.532696838379	-1.68871655648193	0.405967067532516	-4.15973780027532	3.18613143608664e-05	0.00509160910232611	auxin-regulated protein AF416289
Solyc01g090300.2.1	SL4.0ch01	76203967	76204683	+	717	7.629613804704181	0.21750202052726172	6.66623676197117	0.07059361656245011	100.716321196042	-1.6671951924388	0.386205783340407	-4.31685713771228	1.5826651819161e-05	0.00289883389589263	Ethylene-responsive transcription factor 2 (AHRD V3.3 *** A0A2G3DF02_CAPCH)
Solyc03g093550.1.1	SL4.0ch03	49482110	49482835	-	726	10.960701508844002	0.34608575789687474	9.368556357920795	0.480961313881485	1475.66291781947	-1.66524075110789	0.349719401165961	-4.76164818296039	1.92018224221656e-06	0.000491628595370091	Ethylene-responsive transcription factor 5 (AHRD V3.3 *** A0A2G3CVP7_CAPCH)
Solyc03g082530.1.1	SL4.0ch03	47031986	47032354	-	369	8.697051209177353	0.25729967348530364	7.481568640791416	0.05509136907978496	264.092055225362	-1.63590076441762	0.29999918354118	-5.45301738860587	4.95222245266569e-08	2.22485601547967e-05	Small auxin up-regulated RNA37
Solyc02g076640.1.1	SL4.0ch02	39792424	39792687	+	264	7.256078971210837	0.11133465525335023	6.41889342315683	0.08857775005134982	67.4304451561024	-1.62954221736638	0.409542157248956	-3.97893645018772	6.92242395386309e-05	0.00975324477901977	Transcription factor TGA like domain (AHRD V3.3 *-* A0A200Q9W5_9MAGN)
Solyc06g005170.3.1	SL4.0ch06	211526	214744	+	1627	11.2024561133278	0.48029159292759077	9.738980546301434	0.16277275629739574	1814.44538296177	-1.6276200525129	0.331709381536837	-4.90676520806256	9.25907620375865e-07	0.000268863248155728	mitogen-activated protein kinase 3
Solyc06g074030.1.1	SL4.0ch06	43431157	43431951	-	795	12.109911123637232	0.21132064744461124	10.5522509371781	0.19523773896569985	3292.27603247185	-1.61400233004692	0.216912430381153	-7.44080146633752	1.0007625491675e-13	2.29043196106339e-10	Polynucleotidyl transferase, ribonuclease H-like superfamily protein (AHRD V3.3 *** A0A2U1M9A7_ARTAN)
Solyc02g070040.1.1	SL4.0ch02	37845322	37846347	-	1026	10.01803400567016	0.1737065046914652	8.6030890140702	0.052874145362469704	729.962910083377	-1.61127545646068	0.207399728588099	-7.76893715063974	7.91474248286109e-15	2.09397703621562e-11	ethylene-responsive nuclear protein / ethylene-regulated nuclear protein (ERT2) (AHRD V3.3 *-* AT4G20880.1)
Solyc06g073850.1.1	SL4.0ch06	43269222	43269665	-	444	8.336450637700546	0.33361039292640715	7.23248710848694	0.0862679035651599	198.357009915844	-1.59847271949866	0.362128919367774	-4.41409849920125	1.01431772057007e-05	0.00202957304575579	hypothetical protein (AHRD V3.3 *** AT2G27180.1)
Solyc03g093110.3.1	SL4.0ch03	48842055	48843927	-	1693	8.951309185140943	0.44926201136112714	7.719037415149475	0.31664823977197454	339.415789414698	-1.5971042327108	0.417508593648635	-3.82532062095682	0.000130602001557236	0.0163671803109439	Xyloglucan endotransglucosylase/hydrolase (AHRD V3.3 *** Q6RHY0_SOLLC)
Solyc07g056570.1.1	SL4.0ch07	64278530	64280347	-	1818	9.761406377693014	0.46680130591003915	8.46350307987193	0.17603971693428022	638.270876551142	-1.56664576647718	0.358718894838884	-4.36733550704328	1.25771452311816e-05	0.00243475126097288	notabilis
Solyc01g066430.3.1	SL4.0ch01	67083236	67084536	-	1301	11.483375900152302	0.2591722531943298	9.978396361509404	0.3481883667895955	2141.08717617271	-1.56084942685956	0.278167439923876	-5.61118665537096	2.0094387643597e-08	9.86562428957533e-06	RING-H2 finger protein ATL2-like (AHRD V3.3 *** A0A2I4E8K9_9ROSI)
Solyc07g053230.3.1	SL4.0ch07	61625993	61627217	+	1020	8.539768748254799	0.1781072328759594	7.3919468509900295	0.17184134313039978	231.736158923465	-1.55695380112843	0.295925335385876	-5.26130619772118	1.43035602157213e-07	5.676367871609e-05	R2R3MYB transcription factor 83
Solyc10g006660.3.1	SL4.0ch10	1050193	1052044	-	864	11.217773667337633	0.22522735200659713	9.61709163165445	0.6616048108221495	1765.28752353057	-1.55658184465927	0.371462384817374	-4.19041579519432	2.78443734870137e-05	0.0045411121719129	Calcium-binding protein PBP1 (AHRD V3.3 *** A0A1U8EDM6_CAPAN)
Solyc06g068460.3.1	SL4.0ch06	40068447	40070421	+	1646	11.255909413691633	0.4354266086799661	9.827568246570115	0.2808956692548854	1881.07057759587	-1.54970608654082	0.326875614599769	-4.74096572923709	2.1270191312259e-06	0.000533120552985473	WRKY transcription factor 40
Solyc08g016150.1.1	SL4.0ch08	6894580	6894858	+	279	9.448473833559966	0.25976229238183896	8.12855142847819	0.33539635859541006	483.970868880177	-1.54853597437201	0.324908825387242	-4.76606313333099	1.87860416445284e-06	0.000486211345215072	Avr9/Cf-9 rapidly elicited protein 180 (AHRD V3.3 *** Q9FQZ1_TOBAC)
Solyc08g078190.2.1	SL4.0ch08	60135300	60136268	+	969	10.728548490947801	0.2628275905470401	9.255282369713605	0.4389728038646954	1250.56395413357	-1.54583171843813	0.318169526278061	-4.85851595066703	1.18268882366318e-06	0.000331305924473457	Ethylene-responsive transcription factor 5 (AHRD V3.3 *** A0A2G2XL45_CAPBA)
Solyc04g077270.4.1	SL4.0ch04	60231786	60234995	-	2738	8.743019733506447	0.3390545577172072	7.58038043554828	0.18830841650154984	281.055696795214	-1.54301623130471	0.349713887553972	-4.41222463911038	1.02313876095689e-05	0.0020301630864287	G-type lectin S-receptor-like serine/threonine-protein kinase (AHRD V3.3 *** A0A1U8GJN2_CAPAN)
Solyc08g008370.3.1	SL4.0ch08	2800766	2803956	-	1667	11.601384123928867	0.33399700511823965	10.155626840759165	0.1848932590242356	2360.2870444908	-1.54052594325168	0.267414433090786	-5.76081823799198	8.37071441609342e-09	4.98287702404001e-06	DCD (Development and Cell Death) domain protein (AHRD V3.3 *-* A0A2U1P2J5_ARTAN)
Solyc02g088090.1.1	SL4.0ch02	48312015	48312560	+	546	9.526262998227743	0.08539163467436134	8.213622025069965	0.3495831291261151	508.797697755435	-1.49881569517282	0.286340157325613	-5.23438873950341	1.65531744185396e-07	6.35721993677173e-05	Calmodulin-like protein 45 (AHRD V3.3 *** A0A2P0QD45_CAMSI)
Solyc01g111980.3.1	SL4.0ch01	90468033	90470828	-	2085	10.750790788669299	0.5897375847117737	9.482908377149915	0.11747962024718461	1375.67970695533	-1.48773164497487	0.378368401362373	-3.93196588197657	8.42540254766629e-05	0.0115963734140163	Lysine histidine transporter-like 8 (AHRD V3.3 *** A0A2G2XYM3_CAPAN)
Solyc04g082960.1.1	SL4.0ch04	64393519	64394082	+	564	9.320259953702394	0.3402782190434189	8.11607772860436	0.12559537820290956	448.141833412477	-1.485235865508	0.310857109323838	-4.77787324452258	1.77158996006421e-06	0.000468703650434322	Poly polymerase (AHRD V3.3 *** Q9C9J8_ARATH)
Solyc03g119250.4.1	SL4.0ch03	62336776	62339662	-	1781	9.485535894778407	0.484539350677933	8.304687630315424	0.08242820336835432	526.454691926547	-1.47952847054908	0.366445667788822	-4.0375111526812	5.40212773525235e-05	0.00814114325975277	Calmodulin binding protein-like (AHRD V3.3 *** A0A200Q136_9MAGN)
Solyc10g045240.2.1	SL4.0ch10	31316458	31321665	+	1730	8.575310618487533	0.3011396557910665	7.4824199029269	0.22556666799127	245.690388562868	-1.4731808593447	0.356601013358531	-4.13117406894058	3.60915147899251e-05	0.00565378328067701	Beta-glucosidase (AHRD V3.3 *** F8R893_9MAGN)
Solyc01g107390.4.1	SL4.0ch01	87257582	87259980	-	2178	8.267708558666437	0.3051921271866656	7.225282121467885	0.29339972067600506	189.403417735233	-1.46631017228113	0.405797543687894	-3.61340327236899	0.000302204124989178	0.032124028661238	Auxin-responsive GH3 product (AHRD V3.3 *** Q05680_SOYBN)
Solyc01g095630.3.1	SL4.0ch01	79100719	79103032	-	1511	11.8002188285732	0.36268126302404335	10.43437621535705	0.14279113846905034	2760.68914268645	-1.46164799878575	0.272765659238146	-5.35862176664115	8.38592086337727e-08	3.56566360139065e-05	WRKY transcription factor 41
Solyc01g102840.3.1	SL4.0ch01	83804275	83809437	+	2438	9.10399516105314	0.45082430637861093	7.988494286339735	0.08473290451361493	390.384733458293	-1.45001654308491	0.368293024951658	-3.93712735470686	8.2462847652227e-05	0.011415830613065	Disease resistance protein (TIR-NBS-LRR class) (AHRD V3.3 *** A0A2U1NT16_ARTAN)
Solyc01g087980.4.1	SL4.0ch01	75070499	75071749	+	1186	9.597998698920035	0.19268693251514457	8.317782779771955	0.38633248757034444	545.331513678324	-1.44627999622731	0.315943122097222	-4.57765937940647	4.70207514044848e-06	0.00103667695527054	DUF793 domain-containing protein (AHRD V3.3 *** A0A1Q3CNG5_CEPFO)
Solyc12g005340.3.1	SL4.0ch12	224885	226561	-	1677	10.582069851522567	0.4817838352183052	9.328797483176306	0.1345113451286144	1190.27620421096	-1.43902654399218	0.33737048313087	-4.2654192229199	1.99527194525607e-05	0.00349333972709503	Transcription factor GRAS (AHRD V3.3 *** A0A200QMI2_9MAGN)
Solyc03g005570.3.1	SL4.0ch03	423490	425683	+	1190	9.579537501472728	0.228109538251927	8.308699511044125	0.39935575341393514	540.504476557993	-1.43861334024229	0.330194599704412	-4.35686513810378	1.31938504857597e-05	0.00247369113320018	Myb-related transcription factor LBM2 (AHRD V3.3 *** Q9SLT1_TOBAC)
Solyc04g071030.1.1	SL4.0ch04	55684351	55685634	-	1284	10.343273226442266	0.29154494960056165	9.058423729452535	0.135122186887485	962.64977307089	-1.4386104839465	0.260019375828381	-5.53270493540459	3.15329679811033e-08	1.47221862862363e-05	RING-type E3 ubiquitin transferase (AHRD V3.3 *** A0A2G2WYL4_CAPBA)
Solyc01g087580.3.1	SL4.0ch01	74774090	74774464	-	375	8.6839194879686	0.16880507244171833	7.579779717793215	0.24386567735309495	265.43030480152	-1.43207905713224	0.305108154180926	-4.69367677496758	2.68337900518757e-06	0.000632613242500211	hypothetical protein (AHRD V3.3 *-* AT3G57450.1)
Solyc02g073580.1.1	SL4.0ch02	39763453	39764112	+	660	9.99256605520839	0.3628216094822908	8.762170191255734	0.08594498890222457	751.309795005399	-1.42648908804413	0.285397872028958	-4.99824710640935	5.78538170903069e-07	0.000191327394269069	transcription factor TGA6-like (AHRD V3.3 *** A0A2I4DJ54_9ROSI)
Solyc06g076020.3.1	SL4.0ch06	44877394	44880507	-	2322	11.726232468029233	0.10529329098140762	10.3580974005817	0.21048615345189958	2557.54285302352	-1.41390548581753	0.192293211507089	-7.3528621979742	1.94006923893983e-13	3.29964204631402e-10	heat shock protein 70 kD
Solyc04g074420.1.1	SL4.0ch04	58390867	58391136	-	270	8.316561468603073	0.10613062281604829	7.310731555380595	0.08134046366613523	194.145779578611	-1.41182849963667	0.264273431116547	-5.34230207581495	9.17735524707003e-08	3.76762078944801e-05	Protein EXORDIUM-like 1 (AHRD V3.3 *-* A0A2G2WZY1_CAPBA)
Solyc07g006480.4.1	SL4.0ch07	1237834	1240111	-	2086	9.789028219157807	0.41657631989101845	8.61697037958467	0.045077497140329825	657.434567074305	-1.40423506602519	0.321892700282834	-4.36243215453891	1.28624480154522e-05	0.00245014199756746	Receptor-like kinase (AHRD V3.3 *** D4QD70_DIACA)
Solyc10g006700.1.1	SL4.0ch10	1058503	1058871	-	369	11.180206873794766	0.13600427875406423	9.780484079897	0.48233273629869977	1740.15295916453	-1.4034852152693	0.296537474088142	-4.73291013078546	2.21323497855962e-06	0.000540074547818854	Calcium-binding protein PBP1 (AHRD V3.3 *** A0A1U8EDM6_CAPAN)
Solyc05g052560.1.1	SL4.0ch05	62174784	62174951	+	168	10.543934009290334	0.4230614114536062	9.300834403378776	0.26541153628131564	1150.11753007191	-1.39084099739466	0.331723338121879	-4.19277403051952	2.75563901318711e-05	0.00452513934779298	Unknown protein
Solyc08g077530.3.1	SL4.0ch08	59625976	59629520	+	2222	10.417008360196641	0.5449660148875525	9.241040769495795	0.07577424601321425	1078.36879579358	-1.39015976227856	0.359841581537457	-3.86325492551186	0.000111886138276158	0.0145047602409814	Beta-amylase (AHRD V3.3 *** Q94EU9_SOLTU)
Solyc05g009790.1.1	SL4.0ch05	4036106	4037293	-	1188	10.836268353505366	0.30294618426959563	9.582416425213296	0.23300982995758535	1394.79480997008	-1.35687340825858	0.272731180368908	-4.97513121317195	6.52034578659266e-07	0.000207007938032744	AP2/B3 transcription factor family protein (AHRD V3.3 *** A0A2U1LJK2_ARTAN)
Solyc03g093560.1.1	SL4.0ch03	49499960	49500694	-	735	10.809810052849732	0.37233591192625315	9.57043071049875	0.27019358557237005	1386.32776832038	-1.35313942103401	0.307647780036536	-4.39833962355689	1.09082188544652e-05	0.00214657519953448	ethylene response factor C.6
Solyc10g084880.3.1	SL4.0ch10	63411281	63412965	-	1685	9.287132620731084	0.2866559200080515	8.14687114847264	0.3356490247883097	440.887749356256	-1.3512626392215	0.338021469616	-3.997564535639	6.39975460925227e-05	0.00917979259041601	Avr9/Cf-9 rapidly elicited protein 137 (AHRD V3.3 *** Q9FQZ2_TOBAC)
Solyc06g060690.3.1	SL4.0ch06	36383006	36384460	-	1364	9.400841397180907	0.376203492435477	8.282445407151545	0.2454661446833848	488.590962872571	-1.35112981729723	0.339703238622737	-3.97738279674676	6.96779471295439e-05	0.00975942117118571	Protein kinase superfamily protein (AHRD V3.3 *** Q9SVY4_ARATH)
Solyc08g077020.1.1	SL4.0ch08	59078298	59078669	-	372	8.588243784170373	0.20315624206684818	7.57956440067749	0.07995176806760007	248.902879177676	-1.3461174747895	0.278854013591018	-4.82731970558539	1.38382872570899e-06	0.000374435747589281	Auxin responsive SAUR protein (AHRD V3.3 *** A0A2U1PXP1_ARTAN)
Solyc10g079640.2.1	SL4.0ch10	60246464	60257421	-	1750	11.142408681096166	0.2826850265336556	9.871707982566775	0.2733172440455256	1733.27453460919	-1.34562879715596	0.267810822281834	-5.02454973884466	5.04615012499584e-07	0.000176696883273935	IAA-amino acid hydrolase ILR1-like 6 (AHRD V3.3 *** A0A2G2YNX9_CAPAN)
Solyc03g006490.3.1	SL4.0ch03	1113354	1116096	+	1057	11.870730781268401	0.4135582432727278	10.6281103457975	0.12108915039440049	2973.40502284954	-1.34433396183452	0.286815047143062	-4.68711099792463	2.77088701960697e-06	0.000646839125724134	Stem-specific protein TSJT1 (AHRD V3.3 *** A0A2G2WW08_CAPBA)
Solyc11g020230.1.1	SL4.0ch11	10630715	10633051	-	2337	9.607439302926494	0.4571517907041385	8.491132225028984	0.2822852767870545	584.578987534327	-1.34111715230553	0.374813981920142	-3.57808730996398	0.000346117840747751	0.0359886982796712	Serine/threonine-protein kinase-like protein CCR4 (AHRD V3.3 *** A0A2G2WXQ5_CAPBA)
Solyc01g107980.3.1	SL4.0ch01	87670649	87672211	-	1563	9.742351449983039	0.30637530040427874	8.602209788156486	0.04145593505385481	625.747475907997	-1.337914559971	0.265754398740852	-5.03440231397885	4.79342034095166e-07	0.000170352435430448	RING-type E3 ubiquitin transferase (AHRD V3.3 *** A0A2G2W990_CAPBA)
Solyc04g074440.1.1	SL4.0ch04	58393790	58394737	-	948	10.881334490489033	0.24118261639202707	9.66098764343962	0.06259690491837056	1434.87802545932	-1.32428286031569	0.219711990185098	-6.02735817558268	1.66661385718503e-09	1.16716889863037e-06	Protein EXORDIUM-like 1 (AHRD V3.3 *** A0A2G2ZQI6_CAPAN)
Solyc05g052050.1.1	SL4.0ch05	61792506	61793210	+	705	10.301319707846142	0.4270515979993318	9.148420109439432	0.15597949545024026	969.34731349928	-1.31832623833396	0.311722973585466	-4.2291597028299	2.34565794373909e-05	0.00398946152131225	DNA-binding protein Pti4
Solyc03g118470.4.1	SL4.0ch03	61778497	61780325	+	1384	11.087135927986033	0.3955852551985161	9.8872590048804	0.22268532929770046	1708.63387008304	-1.31022067277894	0.302421373725853	-4.33243410224921	1.4746980982916e-05	0.00274328409518917	Nudix hydrolase 4 (AHRD V3.3 *** A0A2G3CZQ7_CAPCH)
Solyc07g007130.1.1	SL4.0ch07	1858467	1858943	-	477	9.481477479069216	0.19926110996964225	8.385880418559601	0.04017394140096986	509.895799552129	-1.29783135579212	0.230387792310379	-5.63324706911415	1.76847814191422e-08	9.15418109502596e-06	NHL domain protein (AHRD V3.3 *** A0A1P8BDM5_ARATH)
Solyc11g010250.1.1	SL4.0ch11	3346541	3346966	-	426	11.0743225734807	0.3329860308302879	9.88370863408532	0.1282791354998798	1675.94277687096	-1.29572405591165	0.261812255508204	-4.949058069862	7.45734971536701e-07	0.000230606433860524	Avr9/Cf-9 rapidly elicited protein 75 (AHRD V3.3 *** Q9FQY9_TOBAC)
Solyc11g010670.1.1	SL4.0ch11	3744572	3744802	+	231	9.04949723861523	0.23825097458567557	7.982685752789864	0.3231695840447748	366.555219286804	-1.28838364557845	0.328307409192121	-3.92432095501234	8.69747167552101e-05	0.0118340284609046	Unknown protein
Solyc02g085010.1.1	SL4.0ch02	46056197	46056562	-	366	10.214310506201933	0.11650028340329267	9.058588124002245	0.04059409173962436	879.048025069997	-1.27992488147637	0.175798668379754	-7.28062899038301	3.32267311165657e-13	5.27441129744363e-10	hypothetical protein (AHRD V3.3 *-* AT2G18210.1)
Solyc07g053740.1.1	SL4.0ch07	62092302	62092979	+	678	12.7707802564018	0.16831120445989983	11.5248932689563	0.15794121463479982	5463.14259408189	-1.27596733791281	0.190414014734777	-6.70101588735511	2.06975534640535e-11	2.42759198007522e-08	Ethylene Response Factor F.4
Solyc05g052550.1.1	SL4.0ch05	62174178	62174537	-	360	11.637515114534734	0.27131422979171216	10.44134568202165	0.036173693713850597	2489.44520857232	-1.27373786578128	0.223841490364008	-5.6903564379863	1.26774459081203e-08	7.02006196554077e-06	Zinc finger CCCH domain-containing protein 47 (AHRD V3.3 *-* A0A1U8GQ71_CAPAN)
Solyc10g081040.1.1	SL4.0ch10	61328444	61329031	+	588	11.5927781357626	0.1491929429272913	10.3715785213843	0.1829463809681	2381.74784577514	-1.27103083455251	0.196755570545384	-6.45994840720064	1.04738683805762e-10	9.59204923114997e-08	Unknown protein
Solyc02g064680.4.1	SL4.0ch02	33779891	33785477	+	3533	11.536682060926033	0.5407746758246603	10.4299344261262	0.02650999528670006	2452.70349482389	-1.26197537081078	0.341873668011836	-3.69135001870657	0.000223066917581493	0.0256591612296277	Calcium-transporting ATPase (AHRD V3.3 *** A0A1U8FI07_CAPAN)
Solyc04g074430.2.1	SL4.0ch04	58391356	58391745	-	390	10.333171054218	0.28575562614951905	9.218489800682324	0.05139095991529441	980.886553731947	-1.2509457778927	0.248024728234286	-5.04363329736642	4.56774300532677e-07	0.000164791710151266	Protein EXORDIUM-like 1 (AHRD V3.3 *-* A0A2G2ZQI6_CAPAN)
Solyc10g009120.2.1	SL4.0ch10	3007529	3007735	-	207	9.477826188316557	0.17201768187146801	8.41407245292033	0.19626960755106992	511.567039741561	-1.23929273182998	0.247114364662319	-5.01505743514132	5.30176258076895e-07	0.000182007765897065	Unknown protein
Solyc08g007820.1.1	SL4.0ch08	2333841	2334575	-	735	8.34933859748075	0.2115640096725723	7.46546058976845	0.07119942010274993	207.25136960197	-1.22940663307665	0.29656971169085	-4.14542208665666	3.39188322030601e-05	0.00534861797077526	Dehydration-responsive element-binding protein 1E (AHRD V3.3 *** A0A2G2W337_CAPBA)
Solyc10g049630.2.1	SL4.0ch10	45315947	45318846	-	1407	9.537832882573417	0.42787530807452984	8.53105330729537	0.14517189505814	558.664407868998	-1.22770084067388	0.33886151590584	-3.62301643310544	0.000291187315027326	0.0317234944822617	Protein phosphatase 2C family protein (AHRD V3.3 *** A0A2U1MLG3_ARTAN)
Solyc02g091500.1.1	SL4.0ch02	50819033	50819503	+	471	11.575741505649399	0.14456633676693315	10.404965017078	0.17754136357959993	2371.21962115568	-1.218670795978	0.193898863730325	-6.28508477322965	3.27674836887996e-10	2.51685985198067e-07	Calcium-dependent protein kinase (AHRD V3.3 *-* CDPK_DAUCA)
Solyc06g060110.3.1	SL4.0ch06	35709011	35711632	-	2026	9.725915261851052	0.39644638055408005	8.711046152866619	0.000938220800150269	641.420757273391	-1.21811112875829	0.31175019303173	-3.90733079236398	9.33213513793166e-05	0.0123448594316273	amino acid transporter 2
Solyc03g113950.4.1	SL4.0ch03	58426592	58429592	+	1421	8.308234396855203	0.2713936302414491	7.449851117280275	0.11393707684015464	202.408559764841	-1.20962411465009	0.332931856900566	-3.63324833469259	0.000279875416571201	0.0308523775184114	Calmodulin binding protein (AHRD V3.3 *-* A0A2K3MP79_TRIPR)
Solyc04g074450.1.1	SL4.0ch04	58397342	58398286	-	945	11.4299704330529	0.24149474139593768	10.28722836302655	0.21190926684974976	2163.6510802454	-1.20216498771898	0.236897324355957	-5.07462459100057	3.88261766703169e-07	0.000142229245030295	Protein EXORDIUM-like 1 (AHRD V3.3 *** A0A2G2ZQI6_CAPAN)
Solyc11g012510.3.1	SL4.0ch11	5385847	5387474	-	1628	10.063718455552815	0.34024206646151667	9.028380336779765	0.08512051603932491	818.303339882415	-1.18971702876586	0.276905630121869	-4.29647106937569	1.73538604572574e-05	0.00313039978293755	GRAS1
Solyc02g089900.1.1	SL4.0ch02	49626503	49628440	+	1938	9.866438404892428	0.4327570788012678	8.87738483971633	0.012988810181060018	722.221880960083	-1.18644035970113	0.32505917197023	-3.64992118976353	0.000262320780145087	0.0293245074931205	Protein kinase domain (AHRD V3.3 *** A0A200Q286_9MAGN)
Solyc10g006130.1.1	SL4.0ch10	750250	750915	-	666	12.140741686847866	0.2265272561429278	10.9910741262125	0.3305773565073	3591.44741768828	-1.16545130842325	0.256519269406782	-4.54332850361858	5.53728568291573e-06	0.00115656411750795	EAR motif SlERF36
Solyc07g006280.3.1	SL4.0ch07	1051542	1054966	+	1613	12.164202822251367	0.446629213331884	11.09192109299935	0.18631661976785008	3787.54144193465	-1.16426315380581	0.307209023553124	-3.78980780037043	0.00015076389215656	0.0185043249285559	Tetraspanin (AHRD V3.3 *** A0A200Q8V3_9MAGN)
Solyc10g005480.3.1	SL4.0ch10	242607	244387	-	1104	8.949997104392112	0.19571164810220693	8.036268684332681	0.04570266758312025	344.581905946515	-1.14290897277879	0.248362191857217	-4.6017832433845	4.18889014294314e-06	0.000932991414497648	F-box family protein (AHRD V3.3 *** A0A2U1N101_ARTAN)
Solyc10g009550.3.1	SL4.0ch10	3557197	3559274	-	1445	9.685967586160423	0.30802468564544233	8.71080881482826	0.16412443374719032	619.685518667726	-1.1398615304706	0.286080324417553	-3.98441078669534	6.76477648342365e-05	0.00958786266945241	WRKY transcription factor 42
Solyc06g075610.1.1	SL4.0ch06	44685084	44686955	-	1872	10.336033252095582	0.32584942107436266	9.320985578525153	0.15617582243734507	1005.41071060876	-1.13695175839999	0.272236899360052	-4.17633230863496	2.96246950549984e-05	0.00479859601329638	Exocyst subunit Exo70 family protein (AHRD V3.3 *** A0A2G2WNK6_CAPBA)
Solyc11g068710.3.1	SL4.0ch11	51400028	51400633	+	606	8.966002547554316	0.321031510206216	8.08490108749455	0.012803076494230403	355.99867754907	-1.12177175584326	0.300382847200399	-3.73447341051028	0.000188108362776482	0.0219622111150213	F-box family protein (AHRD V3.3 *-* A0A2U1LJ24_ARTAN)
Solyc07g045100.1.1	SL4.0ch07	58098880	58100529	+	1650	8.826481557801012	0.27729107766831185	7.95411032066542	0.18542146861559017	317.259416928311	-1.11110557087584	0.312794323785427	-3.5521922438658	0.000382035630618382	0.0392097000028202	Eukaryotic aspartyl protease family protein (AHRD V3.3 *** G7KD30_MEDTR)
Solyc03g118810.1.1	SL4.0ch03	62070007	62070501	+	495	10.867651712882767	0.42147305960984	9.88051652775664	0.06999005549704052	1507.83586634044	-1.1091288754889	0.290706840824001	-3.81528302651946	0.00013602693413971	0.0168829834371382	Calcium-binding allergen Ole e 8 (AHRD V3.3 *** A0A2G2WQF6_CAPBA)
Solyc01g111160.3.1	SL4.0ch01	89874262	89874867	-	606	13.933825857218034	0.4931379139915351	12.9352489512253	0.006473504532800156	13286.4508719236	-1.09335685213053	0.302020273929171	-3.62014389930306	0.000294439220552679	0.0317234944822617	Unknown protein
Solyc10g009110.1.1	SL4.0ch10	3006768	3007436	+	669	11.308625582163534	0.276699463376486	10.288751482980299	0.14925404365990058	2029.52244530407	-1.09065939593787	0.239520797076694	-4.55350603892923	5.27591563537161e-06	0.00112165024280208	ethylene response factor F.5
Solyc02g091380.1.1	SL4.0ch02	50725551	50725868	-	318	8.011995142040634	0.11686362621736371	7.27419081831078	0.044564193741320146	155.807397447371	-1.0778345840507	0.280507840198639	-3.84244013745728	0.00012181713134563	0.0155945576046817	transmembrane protein (AHRD V3.3 *** AT1G49000.1)
Solyc01g099370.3.1	SL4.0ch01	81922114	81923508	+	1395	10.825575560670101	0.3553558118976999	9.855324459529324	0.11976570794276498	1454.80505020949	-1.07235889314744	0.268169729896357	-3.99880662728746	6.36626658548104e-05	0.00917979259041601	Calcium-dependent lipid-binding (CaLB domain) family protein (AHRD V3.3 *-* F4JK83_ARATH)
Solyc12g099465.1.1	SL4.0ch12	66137261	66137917	-	460	8.366792428304116	0.04105122006085484	7.555686372378435	0.245596175934375	213.1030993982	-1.07043456351577	0.293061738016026	-3.65259064783555	0.000259607907261394	0.0291581315084955	senescence-associated gene 21 (AHRD V3.3 -** AT4G02380.1)
Solyc03g112340.1.1	SL4.0ch03	57195692	57196888	+	1197	9.789617223732199	0.28362561371339423	8.871821667442301	0.06497870527614946	674.726045291005	-1.06481710677343	0.255308573043935	-4.17070642821769	3.03656844787783e-05	0.00488538725083913	RING/U-box superfamily protein (AHRD V3.3 *** A0A2H1ZED7_ARATH)
Solyc03g093610.1.1	SL4.0ch03	49583612	49584340	+	729	10.087602693377868	0.00887089464124163	9.108792042097654	0.2436229005910553	826.246727025211	-1.06240818387393	0.213313058509223	-4.98051170096553	6.34163678570331e-07	0.000206273866465458	ethylene response factor A.2
Solyc02g065570.1.1	SL4.0ch02	34759784	34759936	+	153	8.749239867413083	0.1751337042126021	7.92395245736436	0.1368730671313596	296.939541286018	-1.04981892370825	0.261470420805486	-4.01505807224457	5.94311596972878e-05	0.00884447089720075	DVL1 (AHRD V3.3 *** Q6X5V0_ARATH)
Solyc12g006050.2.1	SL4.0ch12	654769	657372	+	2133	8.991644559946733	0.12477382542277306	8.143680381914624	0.04216974053716438	359.897318303722	-1.04369650303584	0.215247954115292	-4.84881032818928	1.24204108142203e-06	0.000343886513834186	Protein NRT1/ PTR FAMILY 6.4 (AHRD V3.3 *** A0A2G2X304_CAPBA)
Solyc12g088400.1.1	SL4.0ch12	63365875	63366165	+	291	9.227373995308623	0.2508050043761269	8.37725760645078	0.16841065820884982	440.634671764785	-1.02344935032977	0.277128618831432	-3.69304821221765	0.000221581993962878	0.0256120818361655	Zinc-finger protein (AHRD V3.3 *-* Q40899_PETHY)
Solyc02g092820.4.1	SL4.0ch02	51842345	51844842	-	2082	8.9178054423785	0.24379426410245345	8.104958121456775	0.09487532280459554	344.602439397187	-1.01854398166689	0.273482087220927	-3.72435354730961	0.000195816347015372	0.0227443075062586	IAA-amido synthetase 3-4
Solyc06g073050.2.1	SL4.0ch06	42671165	42675060	+	2252	11.324401931512199	0.38158709110946964	10.4201798832567	0.09244613977949978	2121.77552466029	-0.998540261480294	0.278023369285501	-3.59156952901645	0.000328692456778514	0.0343267372296193	NAC domain-containing protein 14 (AHRD V3.3 *** A0A2G3CAD7_CAPCH)
Solyc03g098730.1.1	SL4.0ch03	55516767	55517507	-	741	10.544762152082434	0.2733951752784882	9.645883871741475	0.012367315990095662	1189.27203039178	-0.995212073120772	0.231911890320245	-4.29133698900256	1.77600553956112e-05	0.00315585581361865	Kunitz-type protease inhibitor (AHRD V3.3 *** J9XUY3_TOBAC)
Solyc02g082850.3.1	SL4.0ch02	44493141	44499139	-	1463	9.15308034875425	0.26701469341560774	8.344544663838835	0.09583911002924506	419.221584416419	-0.992992785849365	0.276408498901609	-3.59248282811606	0.000327542244569299	0.0343267372296193	Serine acetyltransferase 2 (AHRD V3.3 *** A0A2G3D7B8_CAPCH)
Solyc06g082590.1.1	SL4.0ch06	45937036	45937782	-	747	8.82163949014483	0.04408463637830709	8.026676716150579	0.015336630061010048	315.418650789946	-0.992203882936926	0.199978091939371	-4.96156290578941	6.99282154972299e-07	0.000219086939369018	DNA-binding protein Pti6
Solyc08g076930.1.1	SL4.0ch08	58981112	58983181	+	2070	11.842853328905832	0.31088110531523405	10.91491671146045	0.13037233395704995	3030.99764717386	-0.991021613599567	0.247214716653299	-4.00874845565688	6.1041394452092e-05	0.00896868852273106	jasmonic acid 3
Solyc03g111100.1.1	SL4.0ch03	56174426	56175358	-	933	10.11530472765927	0.24122894920069238	9.239702817808276	0.10265146528119562	867.23559263899	-0.983177311690668	0.234110698211391	-4.19962572920485	2.67356540646237e-05	0.00442147570306302	At3g48510 (AHRD V3.3 *** Q9SMP6_ARATH)
Solyc04g005040.1.1	SL4.0ch04	58399	59490	+	1092	9.010649644577633	0.2403237685972988	8.22315592989952	0.003545957722909776	373.764948030006	-0.980804857470855	0.262522561375049	-3.73607834821344	0.000186912452885648	0.0219622111150213	Metalloendoproteinase 1 (AHRD V3.3 *** A0A1J3JDB5_NOCCA)
Solyc07g053550.3.1	SL4.0ch07	61900528	61900974	+	447	10.7815705245078	0.18946440703650785	9.875480563332445	0.16007106100345503	1405.71807912527	-0.971392606738766	0.214196899146328	-4.53504514122384	5.75911665819349e-06	0.00118215798920901	Glutaredoxin-C9 (AHRD V3.3 *** A0A2G2WE57_CAPBA)
Solyc05g005260.3.1	SL4.0ch05	255005	255856	-	852	11.2900850445112	0.11680244950001405	10.37740633566305	0.19440213786494986	2019.96330884711	-0.949865561299398	0.192146212414496	-4.94345191280876	7.67512882160507e-07	0.000234298067142613	DNA ligase 1-like (AHRD V3.3 *** A0A1U7VHC8_NICSY)
Solyc10g008350.4.1	SL4.0ch10	2359939	2360774	+	552	9.31319437704261	0.1914230554420848	8.508705170839695	0.18352416120013437	473.902365596204	-0.946102822923621	0.25136677199128	-3.76383407969468	0.000167327927857037	0.0202245953817457	hypothetical protein (AHRD V3.3 --* AT4G28290.2)
Solyc04g071480.1.1	SL4.0ch04	56276876	56278042	+	1167	11.406392318319833	0.24930531590120114	10.494635633164599	0.29592829496210005	2222.85765556899	-0.944863790254543	0.258645197882543	-3.65312713319205	0.000259065881080475	0.0291581315084955	Plant/F1M20-13 protein (AHRD V3.3 *** G7IBZ7_MEDTR)
Solyc01g067010.3.1	SL4.0ch01	68119870	68121342	+	1473	9.331235476016355	0.22313554094524468	8.550019797188039	0.10594336224462973	483.731157413857	-0.930768602464155	0.248887488017635	-3.73971632675325	0.000184228042768637	0.0219332696318201	F-box protein (AHRD V3.3 *** A0A2K3P6V3_TRIPR)
Solyc10g055760.2.1	SL4.0ch10	56452851	56454330	+	1320	10.516294754136068	0.3162022737212202	9.692312861374585	0.09561639473393502	1189.37332942999	-0.923129256487211	0.260287036618681	-3.54658176019573	0.000390263622823248	0.0396250751856178	NAC domain-containing protein 2 (AHRD V3.3 *** A0A1U8EDX1_CAPAN)
Solyc04g055257.1.1	SL4.0ch04	53212157	53228812	-	1330	9.65249721117192	0.17259137390113924	8.84240588576995	0.20999433319131988	616.789267023337	-0.915625346657484	0.242120406550577	-3.78169423925124	0.000155764612527222	0.0190200573789009	S-adenosyl-L-methionine-dependent methyltransferases superfamily protein (AHRD V3.3 *** A0A2U1PMX3_ARTAN)
Solyc08g079890.2.1	SL4.0ch08	61426962	61429202	+	2241	8.74702485584659	0.07840786139060166	8.02556694914014	0.041568022525769965	301.686760907618	-0.90523828914421	0.210911718943744	-4.2920246142684	1.77051316249578e-05	0.00315585581361865	Subtilisin-like protease (AHRD V3.3 *** Q9LWA3_SOLLC)
Solyc03g080190.3.1	SL4.0ch03	46623626	46628709	-	1624	10.09414823468886	0.22788464093866226	9.296581645759137	0.04271942975415488	866.015923501065	-0.897610130519738	0.224500689057189	-3.99825111579539	6.38122317172797e-05	0.00917979259041601	2-oxoglutarate (2OG) and Fe(II)-dependent oxygenase superfamily protein (AHRD V3.3 *** A0A2U1QGX7_ARTAN)
Solyc04g005480.1.1	SL4.0ch04	341314	341826	-	513	10.454537954789167	0.1586280111021571	9.634956102261334	0.01988238180551516	1120.23263094673	-0.895730259393526	0.182510377581083	-4.90783193408048	9.20887143982635e-07	0.000268863248155728	nodulin-related protein 1-like (AHRD V3.3 *** A0A2I4FXG1_9ROSI)
Solyc07g053050.1.1	SL4.0ch07	61429732	61430082	-	351	10.3662146769174	0.11689996608839595	9.539143334364976	0.19984225885168438	1048.86407871182	-0.889367099137676	0.205405585740004	-4.32980970762602	1.49238246443671e-05	0.00275466037679864	Calcium-binding protein PBP1 (AHRD V3.3 *** A0A1U8HB91_CAPAN)
Solyc10g011740.3.1	SL4.0ch10	3775775	3779578	-	976	10.318703256679933	0.12897646565669632	9.510691661471835	0.028942285091735798	1014.20584774051	-0.885568689370956	0.174421111595816	-5.07718751055248	3.83062789452535e-07	0.000142229245030295	Ubiquitin-conjugating enzyme (AHRD V3.3 *** H6VUS9_9FABA)
Solyc08g079700.3.1	SL4.0ch08	61284483	61284980	+	498	12.361288342853733	0.09872174947394406	11.48244744470405	0.26262821342155007	4356.78078536035	-0.882801838000592	0.202541657227276	-4.35861861745301	1.30885975477228e-05	0.00247343330324467	Zinc finger A20 and AN1 domain stress-associated protein (AHRD V3.3 *** A0A2K3LX56_TRIPR)
Solyc01g099870.3.1	SL4.0ch01	82268411	82271848	-	754	8.799298319139764	0.07897049855453786	8.086545913569665	0.16058918069000505	316.601615344559	-0.880828547831536	0.234577771054686	-3.75495318192871	0.000173373883141265	0.0208022496362059	Bidirectional sugar transporter SWEET (AHRD V3.3 *** A0A1U8DUK6_CAPAN)
Solyc04g055253.1.1	SL4.0ch04	53193819	53208562	-	1747	9.955612205954955	0.12128941182046794	9.15085057826271	0.2772303433899701	777.696488785349	-0.871775936638878	0.241197362535396	-3.61436761776756	0.000301081606695972	0.032124028661238	S-adenosyl-L-methionine-dependent methyltransferases superfamily protein (AHRD V3.3 *** A0A2U1PMX3_ARTAN)
Solyc08g041860.1.1	SL4.0ch08	25213467	25213967	+	501	12.158242058835798	0.2183688719354982	11.3211697684843	0.1769007390980999	3822.16756502549	-0.869418680329098	0.215019135868876	-4.04344793227747	5.26708571613159e-05	0.00798818968068848	serine/arginine repetitive matrix-like protein (AHRD V3.3 *-* AT4G32020.1)
Solyc03g096760.1.1	SL4.0ch03	53680411	53680749	-	339	10.15410952928859	0.17646193444694008	9.381767317938005	0.03437613762846503	906.66547227087	-0.859898853357079	0.199699882622468	-4.3059557274889	1.66266310296718e-05	0.00302211230112607	Protein RESPONSE TO LOW SULFUR 2 (AHRD V3.3 *-* LSU2_ARATH)
Solyc03g095770.3.1	SL4.0ch03	51552342	51554518	+	990	10.6023640634534	0.16404832340705697	9.81642428804589	0.03840313446627963	1257.9894547624	-0.853978029569984	0.185426256127339	-4.60548601587213	4.11503639933772e-06	0.000932991414497648	WRKY transcription factor 80
Solyc03g007870.3.1	SL4.0ch03	2424802	2426112	-	1108	10.331202130927032	0.059018715693621854	9.543640945430024	0.2124758765440644	1028.86469607564	-0.841682198647172	0.198726795157986	-4.23537348336968	2.2817214339811e-05	0.00390863806219597	heavy metal-associated isoprenylated plant protein 3-like (AHRD V3.3 *** A0A1U8G733_CAPAN)
Solyc09g007910.4.1	SL4.0ch09	1448725	1451121	+	2295	12.835980968577	0.22965000256879972	12.0245999045462	0.16885599915450022	6191.27097281159	-0.838856197853023	0.214260958443998	-3.9151145591103	9.03612930059307e-05	0.0121504399398053	Phenylalanine ammonia-lyase (AHRD V3.3 *** A0A2G2YQ27_CAPAN)
Solyc02g094400.4.1	SL4.0ch02	53024423	53026440	+	1513	10.844399550457032	0.2778580942581845	10.076442642215014	0.13075842985938468	1521.08691471685	-0.837748113538833	0.239409523146254	-3.49922635711971	0.000466610277218044	0.0453488053503626	Glycerophosphodiester phosphodiesterase GDPD2 (AHRD V3.3 *** A0A2G3DA15_CAPCH)
Solyc12g006020.1.1	SL4.0ch12	631477	634110	+	2634	9.018116332649756	0.08589447947113188	8.322789158690224	0.14115862838337545	380.710268451771	-0.836489701024792	0.218424754474838	-3.82964697859443	0.000128327219045659	0.0161671926597682	Receptor protein kinase, putative (AHRD V3.3 *** B9SKP2_RICCO)
Solyc06g035620.3.1	SL4.0ch06	22428104	22430897	-	1893	8.899537986305273	0.158606265078743	8.239408199634065	0.03096136789341486	349.002279613059	-0.816897134877258	0.228669184939003	-3.57239710761712	0.000353728480269952	0.0366201254074253	Transcription factor GRAS (AHRD V3.3 *** A0A200QMI2_9MAGN)
Solyc05g011920.3.1	SL4.0ch05	5231254	5234690	+	1824	10.592638201404533	0.19580518818349743	9.848813376680186	0.20377648466511467	1266.27313594154	-0.797437804986899	0.226951538645776	-3.51369199673739	0.000441924911621473	0.0434821242587558	ACT domain-containing protein (AHRD V3.3 *** A0A1Q3CHJ6_CEPFO)
Solyc06g074530.1.1	SL4.0ch06	43777509	43778810	+	1302	11.653015212081833	0.2191377774051313	10.90875293341395	0.00041889309254994345	2714.7186748243	-0.792331950676453	0.197718159028221	-4.00738078166792	6.13958350848416e-05	0.00896868852273106	Arogenate dehydratase (AHRD V3.3 *** A0A2G2VAY6_CAPBA)
Solyc08g068700.1.1	SL4.0ch08	55930156	55930896	-	741	9.958903483339007	0.19508536228766116	9.258911333310571	0.06816835472247984	796.18443192436	-0.789193745354163	0.211330598923017	-3.73440358081628	0.000188160558878852	0.0219622111150213	Tyramine n-hydroxycinnamoyl transferase (AHRD V3.3 *** Q5D8C0_CAPAN)
Solyc02g090360.3.1	SL4.0ch02	49959989	49963043	-	1987	10.932164505581133	0.2493622295657269	10.2096301063951	0.042502183670800164	1630.61248438921	-0.788727726274941	0.219158659591143	-3.59888916890792	0.000319579341233725	0.0338200164182944	L-ascorbate oxidase-like protein (AHRD V3.3 *** A0A1U8FPI3_CAPAN)
Solyc05g007140.3.1	SL4.0ch05	1782753	1785998	-	1580	10.925479511659601	0.25163501817174405	10.20521788876415	0.0668833064320502	1624.19453809044	-0.785794082142949	0.222117412960317	-3.53774191617897	0.00040356430744817	0.0407172445959677	Protein kinase 2B, chloroplastic (AHRD V3.3 *** A0A2G3B7X5_CAPCH)
Solyc09g065850.4.1	SL4.0ch09	60214496	60215710	-	1028	10.800675742388634	0.07574197921058369	10.07831655634606	0.1023645306953398	1468.26762914285	-0.768646888163404	0.160400578263408	-4.79204561782277	1.65089352508107e-06	0.000441678940738261	auxin-regulated IAA3
Solyc11g005190.3.1	SL4.0ch11	176852	177934	+	1083	9.115303504171617	0.04638316650286256	8.473712395709061	0.0004479203402594223	416.00289001309	-0.765111167144564	0.181483596973672	-4.21586953258129	2.4881758715199e-05	0.00417225039977185	WD40 repeat (AHRD V3.3 *** A0A200QUE5_9MAGN)
Solyc07g063200.3.1	SL4.0ch07	65569024	65569740	+	717	9.4269475689821	0.06376039332073281	8.770737062905251	0.054342163528930065	531.237777731286	-0.758251788683541	0.177929460407575	-4.26153031064473	2.03031809968705e-05	0.00352875213661666	E3 ubiquitin-protein ligase rma1h1-like protein (AHRD V3.3 *** A0A2K3P2S4_TRIPR)
Solyc06g036110.1.1	SL4.0ch06	23403134	23403880	+	747	10.033730226658117	0.12668018109888357	9.35712362761504	0.14056916677311015	844.364064556893	-0.745676608370043	0.197778670684217	-3.77025796457407	0.000163078893291001	0.0198115894293471	Calcium-dependent lipid-binding (CaLB domain) family protein (AHRD V3.3 *** A0A2U1LCI8_ARTAN)
Solyc12g010540.1.1	SL4.0ch12	3571002	3572300	-	1299	11.354858796427132	0.09575812502632054	10.6484458157151	0.11040456925359976	2198.18081469661	-0.739428922408528	0.162008086361937	-4.56414824107355	5.01526328104602e-06	0.00107584174761249	UDP-glucuronate 4-epimerase 4 (AHRD V3.3 *** A0A1U8F5Z6_CAPAN)
Solyc01g095100.4.1	SL4.0ch01	78760435	78762030	+	1331	8.734858391591827	0.06328515719612436	8.146703093818665	0.007171304537655132	308.424945556431	-0.73527527410237	0.202325397063394	-3.63412248177617	0.00027892834170975	0.0308523775184114	WRKY transcription factor 22
Solyc03g098460.3.1	SL4.0ch03	55252586	55261209	-	1777	11.478456263573234	0.11160590505618145	10.7715026280144	0.16293748923559992	2404.78594250694	-0.733901110319747	0.179272303310224	-4.09377855233867	4.24399666877718e-05	0.00651960030195184	NAD(P)-binding Rossmann-fold superfamily protein (AHRD V3.3 *** A0A2U1MVW0_ARTAN)
Solyc08g006320.4.1	SL4.0ch08	997388	998845	-	1280	11.5931408531172	0.10486806557611408	10.8969618680198	0.039980890578799944	2609.83008871014	-0.72944919388169	0.149431230545946	-4.88150429610098	1.05279629300975e-06	0.000298430149200656	WRKY transcription factor 11
Solyc02g089640.3.1	SL4.0ch02	49433299	49436695	-	2685	10.346938716171266	0.18418043946050985	9.68356750823379	0.12640124643899942	1072.24848638347	-0.726960965754407	0.209027724258652	-3.47782079306791	0.000505507765695782	0.0485830361977275	Cellulose-synthase-like C4 (AHRD V3.3 *** A0A2U1LSH2_ARTAN)
Solyc05g052950.4.1	SL4.0ch05	62514662	62520581	-	2085	10.218980163587235	0.1279415301528918	9.567967999604665	0.052268353707255244	973.809398423376	-0.715723671942391	0.177497773778747	-4.0322966125454	5.52344118103776e-05	0.00827161370828239	Regulator of chromosome condensation (RCC1) family protein (AHRD V3.3 *** Q9M2S1_ARATH)
Solyc08g007130.4.1	SL4.0ch08	1708073	1711615	+	1920	10.795457666178335	0.050468162585991634	10.1232742553555	0.11287121151200008	1477.44857540078	-0.712174893769193	0.154766840012086	-4.60159872562869	4.19260347533696e-06	0.000932991414497648	Beta-amylase (AHRD V3.3 *** A0A2G3DCL2_CAPCH)
Solyc03g123620.4.1	SL4.0ch03	64875532	64878770	-	2355	10.936689784708568	0.20556654992140727	10.291313510379648	0.025051050276149844	1656.45053952507	-0.699919539944532	0.198766525901051	-3.52131495367064	0.000429412257565989	0.0426030636037656	Pectinesterase (AHRD V3.3 *** A0A2G3D1E1_CAPCH)
Solyc10g077130.1.1	SL4.0ch10	59091527	59092144	+	618	11.101497110894734	0.11908519704918752	10.450654911313698	0.023421210370400125	1854.02830712595	-0.691836557847419	0.15851678774216	-4.36443715332377	1.27450482755274e-05	0.00244735761684341	calmodulin-binding protein 25-like (AHRD V3.3 *** A0A2I4GIE5_9ROSI)
Solyc04g010250.3.1	SL4.0ch04	3611218	3617147	+	2052	10.065115048729767	0.055374128267772195	9.43619727919257	0.14001051081146976	871.461437755828	-0.684960113753281	0.176130968741363	-3.88892492131295	0.000100689257746561	0.0131731423967217	Alpha/beta-Hydrolases superfamily protein (AHRD V3.3 *** Q8RXN7_ARATH)
Solyc02g067230.3.1	SL4.0ch02	35431599	35434785	-	1868	9.8713458464316	0.1495975375892703	9.26337465942409	0.06982874308407006	758.634737916202	-0.682882993045894	0.195010064632735	-3.50178332760401	0.000462155294999895	0.045099916923125	Dof zinc finger protein3
Solyc02g032860.3.1	SL4.0ch02	28031807	28034338	+	1693	10.914830920570566	0.11468164438457953	10.28580387372335	0.0005422462211503998	1627.8887537572	-0.672261377727145	0.159423135316058	-4.21683701298674	2.47752909471245e-05	0.00417225039977185	5'-adenylylsulfate reductase 1, chloroplastic (AHRD V3.3 *** A0A2G3D220_CAPCH)
Solyc04g074410.2.1	SL4.0ch04	58380726	58381664	+	939	12.2304978294778	0.09476650572021196	11.58367346039755	0.0710625126333504	4141.65695748569	-0.66914100216921	0.147062920967215	-4.5500320391323	5.36377479187532e-06	0.00113023753601189	Protein EXORDIUM-like 1 (AHRD V3.3 *** A0A2G2ZQI6_CAPAN)
Solyc02g036370.3.1	SL4.0ch02	29283644	29286383	-	2085	10.347141118639366	0.1277731794215327	9.733819942061924	0.07962544838843488	1080.14960597207	-0.668497978475668	0.178816691216709	-3.73845402197667	0.000185155345732809	0.0219339996877806	Protein REVEILLE 7-like (AHRD V3.3 *** A0A2G3A4J4_CAPAN)
Solyc01g096620.4.1	SL4.0ch01	79947154	79949091	+	899	9.673237593029581	0.10148674614616038	9.0815386925015	0.12169636638602999	653.832818292284	-0.664649728976991	0.191125592536921	-3.47755483791945	0.000506009532444518	0.0485830361977275	Cilia-and flagella-associated protein 20 (AHRD V3.3 *-* A0A2G2YYL7_CAPAN)
Solyc09g083390.3.1	SL4.0ch09	65138240	65143110	-	3253	9.521249171463644	0.08545748932921803	8.941861115036914	0.021274726851655323	582.355092728002	-0.664269285787578	0.176937481432556	-3.75425986856709	0.000173854423485153	0.0208022496362059	zinc knuckle (CCHC-type) family protein (AHRD V3.3 *-* AT5G43630.4)
Solyc01g086960.3.1	SL4.0ch01	74124902	74125975	-	1074	12.269249639238367	0.034920873662575874	11.6241349482152	0.07696876637109984	4252.68373944749	-0.664239278335989	0.1324956637544	-5.01329069581669	5.3506965741861e-07	0.000182007765897065	Zinc finger A20 and AN1 domain stress-associated protein (AHRD V3.3 *** A0A2K3LXD0_TRIPR)
Solyc01g095150.3.1	SL4.0ch01	78785921	78788426	+	912	11.626554327614366	0.15816879542361756	11.018682702786	0.10558432006249951	2731.61720051181	-0.63893047873713	0.18018169537454	-3.54603433722275	0.000391075245416832	0.0396250751856178	late embryogenesis-like protein
Solyc09g018280.1.1	SL4.0ch09	14087638	14088969	+	1332	10.474016319941633	0.08504392268344559	9.903403724235085	0.07978852243724432	1195.27316904359	-0.616400979153334	0.161569386226253	-3.81508523087511	0.000136135938008926	0.0168829834371382	Non-specific serine/threonine protein kinase (AHRD V3.3 *** A0A2G3DDH8_CAPCH)
Solyc02g078480.3.1	SL4.0ch02	41127678	41129947	-	1646	10.188927854049	0.05296841442807383	9.63910242924761	0.12079377022458004	972.965066748683	-0.597331865017359	0.169480760750259	-3.52448184899033	0.000424311883745232	0.0422731810203252	CBS domain-containing protein (AHRD V3.3 *** A0A1Q3C2E1_CEPFO)
Solyc03g116710.3.1	SL4.0ch03	60454257	60455392	-	1028	10.650018266759199	0.09610201736548496	10.11561107205305	0.022175789883749353	1370.78816714202	-0.575825665162596	0.156217454088647	-3.68605203894719	0.000227759798209384	0.0260730218998252	Protein LURP-one-related 5 (AHRD V3.3 *** A0A1U8GFL7_CAPAN)
Solyc07g061990.3.1	SL4.0ch07	64704285	64709101	-	2064	11.010968014116765	0.08981338267880791	10.48995859248165	0.07323400640944921	1786.52137163257	-0.553075563698711	0.155910502381213	-3.54739132548235	0.000389066226323266	0.0396250751856178	Solanesyl diphosphate synthase (AHRD V3.3 *** Q1W5D1_HEVBR)
Solyc02g077080.3.1	SL4.0ch02	40125293	40129804	+	1933	11.780005781201133	0.08047068358963251	11.25773167001315	0.05559780900385025	3092.68685871414	-0.545294341872875	0.143222640432368	-3.80731943096923	0.000140481242238127	0.0173316003053474	Protein trichome birefringence-like 40 (AHRD V3.3 *** A0A2G2VBM9_CAPBA)
Solyc09g015770.3.1	SL4.0ch09	11012294	11014096	-	1109	11.828998990767735	0.10594598302880744	11.311884418388999	0.04133456576790007	3207.42950102828	-0.541565067208426	0.14854848840823	-3.64571240684818	0.000266652058907757	0.0296694026852926	WRKY transcription factor 81
Solyc10g005080.3.1	SL4.0ch10	64731302	64751433	+	2954	13.6201633544198	0.04107337431220874	13.15104418401435	0.05099569387814995	11383.3371078161	-0.480909571026462	0.121532130342062	-3.95705703234943	7.58788193384943e-05	0.0105657927910461	Late elongated hypocotyl (AHRD V3.3 *** J9PV71_NICAT)
Solyc04g018110.1.1	SL4.0ch04	9641639	9642367	+	729	12.134500258666135	0.05562492261734557	11.67514051391555	0.04545684094275071	4028.47537080059	-0.477258143344012	0.131808199587113	-3.62085321580156	0.000293633077585237	0.0317234944822617	Calmodulin-like protein (AHRD V3.3 *** T2C5E7_BRAJU)
Solyc10g075070.3.1	SL4.0ch10	57821944	57822786	-	715	13.4547755379768	0.08712147327907008	13.9361909114624	0.004509516212800158	13233.8000805829	0.472438979250058	0.132994965657633	3.55230723895407	0.000381868693995479	0.0392097000028202	Non-specific lipid-transfer protein (AHRD V3.3 *** K4D1U9_SOLLC)
Solyc08g080620.1.1	SL4.0ch08	61961915	61962595	+	681	10.00163166156593	0.05328553250504936	10.5178099642929	0.06107463076070019	1157.05117900561	0.53935301176452	0.14894932245725	3.62105045438739	0.000293409282252403	0.0317234944822617	PR-5x
Solyc02g086970.4.1	SL4.0ch02	47547770	47552694	-	2455	9.42529887889142	0.1094308944374954	10.0869782702572	0.062372572557599426	796.374180744018	0.706549562723075	0.176281976175066	4.00806468167453	6.12183555703989e-05	0.00896868852273106	Aldehyde dehydrogenase (AHRD V3.3 *** A0A2U1MUY7_ARTAN)
Solyc04g070970.4.1	SL4.0ch04	55582173	55586375	-	2475	9.548924268769973	0.2006439121423725	10.2598306664545	0.009623950469499931	893.153443078628	0.743254153266723	0.206860802049244	3.59301591168437	0.000326872619304038	0.0343267372296193	ABC transporter G family member 27 (AHRD V3.3 *** A0A2G3CMS7_CAPCH)
Solyc08g074630.2.1	SL4.0ch08	56869402	56871165	+	1764	14.860629968279367	0.2581554458021775	15.727915892737851	0.10253991882615043	40710.143052718	0.839945594702385	0.214008486806336	3.92482376394017	8.67932558543101e-05	0.0118340284609046	Polyphenol oxidase (AHRD V3.3 *** O49912_TOBAC)
Solyc01g005760.3.1	SL4.0ch01	507706	510612	+	2828	8.960595969694607	0.1505904872736753	9.793551984101335	0.17665494977010532	601.735608765511	0.922581937270707	0.224512597271815	4.10926579836296	3.96919022608485e-05	0.00613703821255237	NL0D (AHRD V3.3 *** Q9ZS82_SOLLC)
Solyc09g082810.3.1	SL4.0ch09	67852763	67854071	+	684	7.962211346919584	0.18642331419304856	8.755306996632115	0.05514267569936493	262.293812017841	0.968748833878299	0.262966341310111	3.68392711041247	0.000229667940948902	0.0261656619231307	Unknown protein
Solyc10g075090.3.1	SL4.0ch10	57835632	57836216	-	433	9.942553467602332	0.26058025179921457	10.880684761142351	0.35414802991115035	1335.43321110424	1.00152401111367	0.28512446191754	3.51258536141778	0.000443769427753586	0.0434839252849408	Non-specific lipid-transfer protein (AHRD V3.3 *** K4D1V1_SOLLC)
Solyc10g075103.1.1	SL4.0ch10	57852233	57853051	-	665	9.990764767521783	0.27576473941146956	10.94368702723445	0.3443843607554502	1391.47424036031	1.00988375547161	0.28623925868361	3.52811057475475	0.000418537282124138	0.0420497520027757	Non-specific lipid-transfer protein (AHRD V3.3 *** K4D1V1_SOLLC)
Solyc10g085470.1.1	SL4.0ch10	63787497	63788175	-	560	7.522441056181577	0.07322336069528908	8.28264820456206	0.030072298214619764	173.075749103494	1.02115867671556	0.249593917452389	4.09128029696618	4.28998245250282e-05	0.00654799821644517	Unknown protein
Solyc06g075650.3.1	SL4.0ch06	44703215	44704346	+	966	8.102551456145802	0.05757515858653994	8.99427471996383	0.17282412080320064	309.306552354442	1.08642843406466	0.229494356216648	4.73400937598243	2.20127550866578e-06	0.000540074547818854	tonoplast intrinsic protein 1.2
Solyc06g068620.3.1	SL4.0ch06	40172593	40173447	-	616	8.13231993635911	0.19880718657641416	9.112423687835644	0.1306591395018346	331.535075193715	1.16031641597144	0.265092711731915	4.37702118776038	1.20312282877901e-05	0.00234816046525057	elongation factor (AHRD V3.3 *-* AT5G43150.1)
Solyc02g078650.4.1	SL4.0ch02	41301776	41304562	+	2164	9.166590207801994	0.02891885718297117	10.27203407432615	0.20892034681155014	791.743145772038	1.21276125212167	0.199699324646119	6.07293617177106	1.25592384962912e-09	9.0620614495512e-07	Polyphenol oxidase, chloroplastic (AHRD V3.3 *** A0A2G3D678_CAPCH)
Solyc02g031920.4.1	SL4.0ch02	25780439	25781769	+	727	10.086133196848435	0.47070768848180367	11.34031490383345	0.2094753947275496	1697.04825602601	1.24123641409219	0.323445575427517	3.8375433407972	0.00012427130628156	0.0157394897546288	pathogen-related protein-like (AHRD V3.3 *-* A0A2I4FK57_9ROSI)
Solyc06g069070.1.1	SL4.0ch06	40502827	40503111	+	285	7.50677143060549	0.10966243148745286	8.45221583417339	0.40511187192779996	193.551728784347	1.31791389598989	0.360524898331227	3.65554196697694	0.000256639218511985	0.0290992211047089	Bifunctional inhibitor/lipid-transfer protein/seed storage 2S albumin superfamily protein (AHRD V3.3 *** A0A1I9LP30_ARATH)
Solyc04g071800.3.1	SL4.0ch04	56614162	56616244	+	1994	8.617677839518649	0.5217519254593621	10.2899535161886	0.15744734843639918	700.429713673369	1.75129481377725	0.385757835788939	4.53988137453012	5.62858861916075e-06	0.00116541150965945	Cytochrome P450 (AHRD V3.3 *-* A0A200Q069_9MAGN)
Solyc04g080890.4.1	SL4.0ch04	62908946	62912068	-	1503	6.57228640943332	0.17280471540667505	7.653782536258564	0.08999434213813506	79.0283015266133	1.83479051448977	0.40970557968911	4.47831468607784	7.52346406431627e-06	0.00151814578674097	2-oxoglutarate (2OG) and Fe(II)-dependent oxygenase superfamily protein (AHRD V3.3 *** Q9LV19_ARATH)
Solyc04g072700.4.1	SL4.0ch04	57600689	57601757	+	468	6.33071267546491	0.11358710220536032	7.318259576066785	0.527390201478465	59.4025891132649	2.08481589906829	0.598532934515462	3.48320999370909	0.000495439577758563	0.0479549259593868	Heavy metal-associated isoprenylated plant protein (AHRD V3.3 *** A0A2R6RNU7_ACTCH)
Solyc03g095650.3.1	SL4.0ch03	51410653	51418780	-	1836	5.384041029878646	0.16070185910849272	6.763589504752545	0.5975688159175849	25.1051443862672	5.52232577940977	1.16751726080634	4.72997356424159	2.24549074940433e-06	0.000540074547818854	MLO-like protein (AHRD V3.3 *** K4BIY8_SOLLC)
Solyc01g104850.3.1	SL4.0ch01	85486577	85490641	+	1805	5.370939054896986	0.15077249506212403	7.154351984917585	0.08425823477332539	33.4203853154054	6.00396311750603	0.913081802346202	6.57549312896018	4.84921829005943e-11	4.6185894681842e-08	Carboxypeptidase (AHRD V3.3 *** A0A1U8HG02_CAPAN)

## Sheet: YP
Supplementary Dataset S1.3. List of significantly differentially expressed genes (adjusted p-value ≤ 0.05) for pod2 floral buds in young pollen (YP) stage of pollen development.
geneID	chr	start	end	strand	len	YP_WT:Mean_VST	YP_WT:STD_VST	YP_Mut:Mean_VST	YP_Mut:STD_VST	baseMean	log2FoldChange	lfcSE	stat	pvalue	padj	description
Solyc07g044910.1.1	SL4.0ch07	57851133	57851288	+	156	7.70170505811432	1.6501854917610406	5.56813115139291	0.03416571068281993	174.55005525491	-6.83344972903495	1.89543886419987	-3.60520714125991	0.000311904046357132	0.0324798968273656	Unknown protein
Solyc04g045660.4.1	SL4.0ch04	34490423	34529319	-	2471	8.198485842858046	0.08042363487725344	5.52757873544981	0.006386705260279957	118.88688901872	-6.59349398458759	0.756011615865208	-8.72141888592776	2.74737017761865e-18	3.63509396501036e-15	MLH1
Solyc07g006740.3.1	SL4.0ch07	1550199	1553215	-	1792	9.12685021476857	0.4354607084875796	5.767977887413375	0.03780185676423464	270.678728680547	-6.31743385246315	0.574654338742438	-10.9934501952741	4.10911731223283e-28	9.24263757040529e-25	Protein DETOXIFICATION (AHRD V3.3 *** A0A2I4FHR8_9ROSI)
Solyc07g015910.4.1	SL4.0ch07	5780931	5788623	+	1296	8.151122862026048	0.22824270811163566	5.903070108630075	0.0972903644524652	118.29586633618	-4.46933397929582	0.47083636006448	-9.49232973146713	2.25927439396873e-21	3.62984706739562e-18	WAT1-related protein (AHRD V3.3 *** K4CCA8_SOLLC)
Solyc03g120250.3.1	SL4.0ch03	63141333	63145613	-	2381	7.43870714630141	0.34364754204706827	5.736165091676639	0.04784152044625989	61.5988618722825	-4.28848509248205	0.654545983260909	-6.5518469323073	5.68297779994135e-11	3.36387420142318e-08	Sulfate transporter (AHRD V3.3 *** A1YKF8_BRASY)
Solyc04g072130.2.1	SL4.0ch04	57097362	57100656	-	2184	6.83874034616548	0.2526277683793771	5.6047578007099546	0.08356577052042491	30.4693445067659	-3.98824840539541	0.796079554962366	-5.00986161563206	5.44691880194878e-07	0.000159113694301603	Programmed cell death protein 4 (AHRD V3.3 *** A0A1J3JH10_NOCCA)
Solyc02g065150.2.1	SL4.0ch02	34326233	34327319	+	876	6.596315677584577	0.09226798342845345	5.6047578007099546	0.08356577052042491	21.3804668192023	-3.45143287766288	0.759315515144128	-4.54545285698233	5.48172659899906e-06	0.00115234090085314	LOB domain-containing protein 36 (AHRD V3.3 *** A0A2G3D2Y4_CAPCH)
Solyc10g078940.2.1	SL4.0ch10	59697736	59700396	+	1371	6.7456964832226305	0.195826076345062	5.679363926600125	0.008959644630254893	27.0343857309408	-3.3776196083575	0.707856718381809	-4.77161482069264	1.82754748166759e-06	0.000446815494621185	Protein kinase superfamily protein (AHRD V3.3 *** A0A1I9LM53_ARATH)
Solyc10g005940.1.1	SL4.0ch10	613957	614788	-	606	6.584389099679837	0.3713122376776176	5.645310216653055	0.043013354577325025	23.0590145995251	-3.33539406228985	0.895464056230522	-3.72476599041872	0.000195496485044849	0.0224352165209888	Early nodulin-like protein 1 (AHRD V3.3 *** A0A2I0VSH8_9ASPA)
Solyc01g100920.3.1	SL4.0ch01	83095299	83098433	+	1529	11.427047272101268	0.8995606872582778	8.515647277958706	0.604712772308825	1795.32962495889	-3.28896103664059	0.938339100848127	-3.50508790869722	0.000456456537282632	0.042779487054576	WAT1-related protein (AHRD V3.3 *** K4B1C3_SOLLC)
Solyc02g092820.4.1	SL4.0ch02	51842345	51844842	-	2082	9.42607604444944	0.28335947867880756	6.977784878406926	0.016013283356784758	350.650677060309	-3.28820221281585	0.293563698072965	-11.2009837537834	4.03230664378071e-29	1.13373341673199e-25	IAA-amido synthetase 3-4
Solyc04g056360.4.1	SL4.0ch04	53451866	53453835	-	1457	7.860036433916253	0.21233503845904103	6.14349218255481	0.23949845276372006	94.3473853389006	-3.18051532545488	0.47443715686677	-6.70376524987908	2.03116477771976e-11	1.38445422258335e-08	WRKY transcription factor 36
Solyc07g005715.1.1	SL4.0ch07	574511	576040	+	330	7.581644667114037	0.11204095545630476	6.078783132275035	0.08895281175848524	71.5005363348937	-3.06248466331166	0.406441346251245	-7.5348748141843	4.88803529810063e-14	5.23555133143702e-11	Low temperature and salt responsive protein family (AHRD V3.3 -** AT4G30660.2)
Solyc09g090590.4.1	SL4.0ch09	66162187	66164021	+	943	7.212982805653766	0.25600033901753366	5.952177101436815	0.04818337164572517	49.6851437883683	-2.98226543550168	0.544425888646849	-5.47781708712272	4.30604910534846e-08	1.537396230581e-05	Caleosin (AHRD V3.3 *** A0A200PVT7_9MAGN)
Solyc10g006080.3.1	SL4.0ch10	691880	696111	+	1578	7.8293169241994205	0.5716793688781708	6.26637714937093	0.16368371789363012	100.665675911786	-2.97159623549406	0.611034679174849	-4.86322026682176	1.15491202467442e-06	0.000309255192511927	Sodium/hydrogen exchanger (AHRD V3.3 *** A0A328CZZ7_9ASTE)
Solyc09g091040.3.1	SL4.0ch09	66481780	66482990	+	608	8.867688639955183	0.33480275489233496	6.820128269996265	0.04078912742578478	232.529146932483	-2.96264318134552	0.352989715808725	-8.39300140673471	4.73885931423406e-17	5.61006118710877e-14	late embryogenesis abundant protein 2-like (AHRD V3.3 *** A0A2I4G2D7_9ROSI)
Solyc04g071690.4.1	SL4.0ch04	56476341	56479460	-	865	6.921232179826333	0.2782350406244084	5.78534922040848	0.25138377969839	35.4482090743494	-2.95244814146583	0.747325311037678	-3.95068666597988	7.792729175402e-05	0.0103106974907245	DNA/RNA-binding protein Alba-like (AHRD V3.3 *-* A0A200PTA4_9MAGN)
Solyc09g048990.4.1	SL4.0ch09	31951372	31952211	-	585	7.843800779083947	0.2886507485634596	6.248441716461515	0.18161915080304514	95.2457269264704	-2.92473829166669	0.465969646832712	-6.27667126291747	3.45898343483521e-10	1.80937010231973e-07	V-type proton ATPase subunit E (AHRD V3.3 *** A0A1U8E225_CAPAN)
Solyc09g098120.3.1	SL4.0ch09	68079248	68080835	+	987	6.511046968642923	0.09994962866633582	5.67402693861462	0.05614909203452001	19.3148862739774	-2.85868257372002	0.71274602266193	-4.01080115893673	6.0513058450743e-05	0.00824921347716705	DUF1264 domain-containing protein (AHRD V3.3 *** A0A1Q3BQQ5_CEPFO)
Solyc11g065400.2.1	SL4.0ch11	48887930	48889898	+	1452	6.769377813451819	0.2165701324371684	5.787199005880479	0.11679472391060974	28.8420510566706	-2.83613367413516	0.667283043967426	-4.25027085548664	2.13512167136957e-05	0.00372289083365238	DUF604 domain-containing protein (AHRD V3.3 *** A0A1Q3CIC6_CEPFO)
Solyc05g008050.3.1	SL4.0ch05	2519613	2522362	+	630	6.72398656379018	0.20819929060134637	5.79346117813423	0.06328514748508995	27.2020743384082	-2.75153799957403	0.654379851598789	-4.20480244440815	2.61310299813097e-05	0.00429025735306277	Homeobox-leucine zipper protein HOX3 (AHRD V3.3 *** A0A2G3B5W9_CAPCH)
Solyc03g006880.3.1	SL4.0ch03	1445090	1446880	+	1468	7.282107007416049	0.21236942333035513	6.027152066075125	0.1704057404558048	53.8072885868841	-2.74983025738532	0.520824073767883	-5.27976795982524	1.29347587646619e-07	4.23984068457578e-05	gibberellin 20-oxidase-1
Solyc05g009240.3.1	SL4.0ch05	3427852	3433112	+	2359	6.5794697356536735	0.2487822740398246	5.736165091676639	0.04784152044625989	22.3914610581075	-2.74048509034889	0.743033699303533	-3.68823795329556	0.000225812424732349	0.0247868862507635	DUF639 domain-containing protein (AHRD V3.3 *** A0A1Q3DGQ0_CEPFO)
Solyc03g031480.3.1	SL4.0ch03	3923334	3923854	-	437	9.37251351572763	0.15665505617542988	7.232257079925835	0.22515805829642543	341.427780806214	-2.73926882793957	0.272282783634035	-10.0603820461205	8.26768786050835e-24	1.69059184587649e-20	Unknown protein
Solyc04g056365.1.1	SL4.0ch04	53459605	53466157	-	867	6.828971680957196	0.20083298431888683	5.835982871828775	0.08585209548002481	31.2942695554615	-2.73798747739041	0.615450164134081	-4.44875578389466	8.63691513450869e-06	0.00170412396596933	WRKY transcription factor (AHRD V3.3 *-* A0A2K3N876_TRIPR)
Solyc03g046320.4.1	SL4.0ch03	11488969	11489964	-	437	7.53039862360018	0.7081384802552415	6.258420616054416	0.004040784435705103	82.9730183792875	-2.73680942368182	0.725341591037528	-3.77313180093132	0.000161211067304845	0.0187881893102999	Late embryogenesis abundant protein (LEA) family protein (AHRD V3.3 *** A0A2U1MVV9_ARTAN)
Solyc12g005320.3.1	SL4.0ch12	216663	219980	+	1263	11.015758896432766	0.2506687165919461	8.545370649491424	0.10538198695093559	1161.19841971647	-2.72892349905833	0.223307179568988	-12.2204915414072	2.41619339140962e-34	1.35868594882441e-30	Pectin acetylesterase (AHRD V3.3 *** K4DB70_SOLLC)
Solyc05g052330.3.1	SL4.0ch05	61987051	61988983	-	807	7.280929787199547	0.13739554372392512	6.045980388007379	0.12414542069857992	53.296679823759	-2.7158055349844	0.45973328145104	-5.9073502932235	3.47654010384946e-09	1.59587380726298e-06	Beta-expansin-like protein (AHRD V3.3 *** Q9AXE4_TOBAC)
Solyc02g091420.3.1	SL4.0ch02	50753016	50754630	-	1284	8.70785422083384	0.14955179284306758	6.8169284276274595	0.19078017940488	201.559402733383	-2.70923875402703	0.296142545431107	-9.14842799802058	5.77680172320193e-20	8.12110007249881e-17	NOD26-like intrinsic protein 4.1
Solyc06g084180.3.1	SL4.0ch06	46956041	46956578	-	467	8.314625807322066	0.5085869817317505	6.652123686965631	0.11123568161689024	156.643933859974	-2.69608643735273	0.498626234607336	-5.40702885293605	6.40788239670486e-08	2.19645813789403e-05	Major pollen allergen Ole e 6 (AHRD V3.3 *** A0A2G3CCI9_CAPCH)
Solyc10g007270.4.1	SL4.0ch10	1561295	1562870	-	779	11.450191421684167	0.2614817854348548	8.96023245492146	0.1482204156061897	1589.92005595126	-2.68379723966107	0.228663671691892	-11.7368763468353	8.24766949647412e-32	2.65021185691704e-28	Pollen allergen Ole e 1 family (AHRD V3.3 *** A0A2U1LWI3_ARTAN)
Solyc03g113360.4.1	SL4.0ch03	57933830	57937310	-	1170	7.525194941944129	0.13197634201343572	6.181744904889825	0.04466827697737541	69.1148889379317	-2.68049766620843	0.388586538120225	-6.89807135155853	5.27132709528907e-12	4.0885503570461e-09	LOB domain-containing protein 22 (AHRD V3.3 *** A0A2G3AW69_CAPCH)
Solyc06g072420.3.1	SL4.0ch06	42344893	42346825	-	1423	9.01203056854098	0.073846342381187	7.04258567707142	0.09630320101831025	257.234663462062	-2.66915347851262	0.216602521599699	-12.3228181223368	6.82662681772943e-35	5.11837723370627e-31	Purple acid phosphatase (AHRD V3.3 *** A0A2G2V7G9_CAPBA)
Solyc02g089580.3.1	SL4.0ch02	49399118	49400044	-	478	8.407841663797477	0.4503758735524034	6.735275702136125	0.011003309640164716	167.068069423994	-2.62447971841145	0.443304672175435	-5.92026180444322	3.214295225555e-09	1.50623213559185e-06	Late embryogenesis abundant protein (LEA) family protein (AHRD V3.3 -** AT5G38760.1)
Solyc05g012420.4.1	SL4.0ch05	5747595	5750831	-	966	7.346076853994713	0.17892454787228845	6.11230751527261	0.15015388521750994	57.9843302106897	-2.60162056283761	0.467756703262743	-5.56190973788409	2.66838306165974e-08	1.03482655527436e-05	14-3-3 protein (AHRD V3.3 *** A0A200R871_9MAGN)
Solyc10g048180.1.1	SL4.0ch10	43439486	43440769	+	1284	6.991470504083499	0.21462215815805782	5.946739662863095	0.0899933372437749	38.8381736876942	-2.59749893433895	0.555251982611746	-4.67805431710672	2.89609838703094e-06	0.000651419410194869	Amino acid transporter (AHRD V3.3 *** A0A200PYH9_9MAGN)
Solyc08g006810.1.1	SL4.0ch08	1364231	1365319	-	1089	9.765604991880327	0.14486996013268452	7.62722325776953	0.10279119787367019	464.523133197729	-2.59544225495863	0.206768298742379	-12.5524186770642	3.8555062689431e-36	8.67219025073371e-32	fasciclin-like arabinogalactan protein 14 (AHRD V3.3 *-* A0A1U8FEP5_CAPAN)
Solyc06g065830.3.1	SL4.0ch06	38902736	38904856	-	2121	7.062027074382466	0.4679058225398241	6.00166877535427	0.19588903117666012	46.1978943330093	-2.57903349843467	0.743152399828691	-3.47039651493985	0.000519690556821625	0.0466239256407175	Transmembrane 9 superfamily member (AHRD V3.3 *** A0A2G2WKJ8_CAPBA)
Solyc10g055470.2.1	SL4.0ch10	55880519	55884512	-	2655	11.6603121235661	0.21559807719643798	9.231684654074119	0.1872861515386406	1849.51214211341	-2.57714972236677	0.214890380849479	-11.9928575312636	3.87309429732435e-33	1.45195850049528e-29	Beta-galactosidase (AHRD V3.3 *** A0A2G3BEC1_CAPCH)
Solyc02g064830.4.1	SL4.0ch02	33981245	33983619	-	2111	8.207623340885874	0.5074719999648887	6.670863560066776	0.004435464912595055	143.371415869423	-2.52656818137992	0.486744173685264	-5.19075177058748	2.09446699868078e-07	6.54317308351762e-05	Indole-3-acetic acid-amido synthetas 3-3
Solyc03g005610.4.1	SL4.0ch03	448192	450667	-	1404	7.217158215971324	0.4876573697876233	6.120809029288525	0.04931677941743473	55.0349546076928	-2.52378565651561	0.65537445195569	-3.85090637723888	0.000117681483370605	0.0143081600294866	Polyubiquitin (AHRD V3.3 *** A0A2P6TPU3_CHLSO)
Solyc11g008860.3.1	SL4.0ch11	3070486	3072529	+	1722	10.686033546079301	0.37543839199372964	8.463568243297566	0.0757889181213054	949.962757175293	-2.52105344058618	0.294422293752069	-8.56271245107933	1.10242642450554e-17	1.37760430924461e-14	L-ascorbate oxidase-like protein (AHRD V3.3 *** A0A2G2VEA3_CAPBA)
Solyc01g081630.4.1	SL4.0ch01	73410730	73415363	+	1302	6.717491586665524	0.18781394773585713	5.835982871828775	0.08585209548002481	27.2238741718252	-2.51823543627048	0.626847271944106	-4.01730301618832	5.88680075406706e-05	0.00812342388719205	UPSTREAM OF FLC-like protein (DUF966) (AHRD V3.3 *-* F4J7X6_ARATH)
Solyc12g088160.3.1	SL4.0ch12	63184487	63188445	+	1956	10.3511784974537	0.22262298088863466	8.15518683446664	0.13633408963380056	726.087814294415	-2.51254538345445	0.22832260888454	-11.0043652519975	3.64070712521422e-28	9.09893615193817e-25	Phosphoenolpyruvate carboxykinase (AHRD V3.3 *** Q8W505_SOLLC)
Solyc06g076870.4.1	SL4.0ch06	45445217	45447672	-	1224	8.85345056556762	0.34640264162243045	7.05492259567309	0.10864011961997999	236.768847862544	-2.5124734672245	0.354016587025652	-7.09705013636112	1.27447834313949e-12	1.06173486563839e-09	60S acidic ribosomal protein P0 (AHRD V3.3 *** A0A1U8H2V8_CAPAN)
Solyc11g010290.2.1	SL4.0ch11	3397361	3401857	-	1527	9.415760505325428	0.10552109331692666	7.4292446045923946	0.10509060398027481	357.470246244331	-2.5045473184343	0.202245391451934	-12.3837052624734	3.20210893530457e-35	3.60125181409029e-31	Dicarboxylate transporter 2.1, chloroplastic (AHRD V3.3 *** A0A2G2Y5B9_CAPAN)
Solyc10g017620.3.1	SL4.0ch10	5287432	5290632	+	1198	7.762002471332591	0.7025991739798669	6.447716067266465	0.24574645807356532	105.360986798964	-2.50301624096637	0.712164708078818	-3.51465919691341	0.000440318666056806	0.0419664735407446	fructokinase AY099454
Solyc12g011120.3.1	SL4.0ch12	4008698	4011352	-	1299	7.47276600473526	0.3564476125385201	6.2249066004885	0.15808403483003008	69.166580696383	-2.50256824972802	0.540007066562971	-4.63432500181215	3.58104018596457e-06	0.000782022688377681	Glucose-1-phosphate adenylyltransferase (AHRD V3.3 *** K4DCJ8_SOLLC)
Solyc11g042850.2.1	SL4.0ch11	32839773	32842285	+	978	9.59677819809307	0.2456732926921783	7.59288679390683	0.08848372839562035	416.734898389428	-2.4784516804141	0.257854442557801	-9.61182462411339	7.12745812115552e-22	1.2332147347627e-18	Carbohydrate kinase PfkB (AHRD V3.3 *** A0A200QYA5_9MAGN)
Solyc05g005820.4.1	SL4.0ch05	693704	696353	-	1093	10.001749386853234	0.2615207444566522	7.916503668617651	0.10644760645325002	566.750615621625	-2.46728772975868	0.256315111175482	-9.62599402916005	6.21035221594304e-22	1.16407876994339e-18	Glyceraldehyde-3-phosphate dehydrogenase (AHRD V3.3 *** A0A1U8EZH9_CAPAN)
Solyc12g044190.3.1	SL4.0ch12	58633511	58637721	-	3478	8.655874854104153	0.37965495336340643	6.953107080138975	0.13995928789060486	203.086970053368	-2.46262612114943	0.383890836019018	-6.41491249618534	1.40903770637761e-10	7.73011832428087e-08	Pvr4 (AHRD V3.3 *** A0A1D5AHY8_CAPAN)
Solyc01g056310.3.1	SL4.0ch01	46551478	46553499	+	2022	11.6355381498771	0.186472321314065	9.329976480368975	0.18217584695228517	1830.75450397734	-2.43848990259617	0.201239451465591	-12.117355145013	8.54731226593768e-34	3.84509389595473e-30	anther-specific LAT51
Solyc12g088000.2.1	SL4.0ch12	63061175	63066283	+	1278	8.01598699301052	0.23416697332462288	6.51562770933744	0.31365810014454	114.449036885016	-2.41892177806834	0.464255731302243	-5.21032184413369	1.88513324545631e-07	5.97215522395052e-05	Tyrosine aminotransferase (AHRD V3.3 *** A0A2G2VLJ4_CAPBA)
Solyc07g062560.3.1	SL4.0ch07	65090164	65091094	+	831	9.87170919385492	0.2672595669945905	7.857720104762855	0.07203452866973503	516.625228803636	-2.41052583909765	0.254816061691442	-9.45986616030727	3.08337614222541e-21	4.62362530447174e-18	Pollen allergen Ole e 1 family (AHRD V3.3 *** A0A2U1LWI3_ARTAN)
Solyc02g089590.3.1	SL4.0ch02	49401769	49402954	-	466	7.718588157561494	0.5376010631131108	6.447737126249995	0.04910401443447521	94.7394014213044	-2.40738717111342	0.580341474246165	-4.1482252741638	3.35062611853883e-05	0.00512691382886354	Late embryogenesis abundant protein (LEA) family protein (AHRD V3.3 *** A0A2U1ND46_ARTAN)
Solyc02g082990.4.1	SL4.0ch02	44580825	44581669	+	490	7.588089983505937	0.5746231186855485	6.39005011393899	0.08214040465131012	84.9914758941784	-2.38546219091166	0.628507203254146	-3.79544129098401	0.000147381069709049	0.0173713620244839	Late embryogenesis abundant protein (LEA) family protein (AHRD V3.3 *** A0A2U1ND46_ARTAN)
Solyc03g113810.1.1	SL4.0ch03	58283576	58283815	-	240	6.65589922718225	0.07753679885007346	5.8091191598313205	0.19124131325121987	24.7549751308556	-2.37178656860479	0.640315566137634	-3.70409012998285	0.000212150824366335	0.0237408382710048	CDP-diacylglycerol-glycerol-3-phosphate 3-phosphatidyltransferase (AHRD V3.3 -** AT3G48180.1)
Solyc03g031740.3.1	SL4.0ch03	4106393	4109812	-	1570	7.12718513981741	0.19341731383232036	6.087092840674195	0.015600590803104719	46.2933059892382	-2.36744448706383	0.478262979412629	-4.95008936290943	7.41794132475082e-07	0.000208564692772025	Glucose-6-phosphate/phosphate-translocator (AHRD V3.3 *** O64910_PEA)
Solyc01g108310.4.1	SL4.0ch01	87977842	87980087	+	1474	7.987312254582597	0.3044800423463588	6.579059408826176	0.12625640305050512	113.467427798208	-2.35290426682681	0.40739897191497	-5.77543005513008	7.67567812562742e-09	3.25752883169316e-06	La-related protein like (AHRD V3.3 *** A0A2R6RH75_ACTCH)
Solyc06g072320.4.1	SL4.0ch06	42266563	42270595	-	1864	6.89227603150825	0.23653959089661597	5.975991975285825	0.013838345230724691	35.1782008235498	-2.34696120695744	0.566763412994053	-4.14098926139056	3.45811151990618e-05	0.00523340273258394	Long chain base biosynthesis protein 2a (AHRD V3.3 *** A0A2G2ZCW1_CAPAN)
Solyc12g006950.2.1	SL4.0ch12	1383644	1388545	-	1922	8.403944493311291	0.6682828781246827	6.939162223083304	0.04056673938080513	183.605720340565	-2.33958869906082	0.558565711848225	-4.18856483567422	2.80724112359396e-05	0.00447824642503539	Sulfate transporter-like protein (AHRD V3.3 *** A0A2K3NYV6_TRIPR)
Solyc03g005150.3.1	SL4.0ch03	105255	107309	+	1661	10.107161461024601	0.5691833600542519	8.193990575090275	0.2244553648468952	658.685770188404	-2.28210170806184	0.404602264642729	-5.64035821716662	1.69696752601919e-08	6.81605188620529e-06	Sugar transporter protein 13
Solyc02g084670.4.1	SL4.0ch02	45768294	45771752	-	2731	8.971483010940004	0.3973840651465438	7.319215219135344	0.05780066512290505	268.679301821803	-2.23343205018614	0.35952874323128	-6.212109858347	5.22778557503037e-10	2.67246774861723e-07	S-adenosyl-L-methionine-dependent methyltransferases superfamily protein (AHRD V3.3 *** A0A2U1PWQ7_ARTAN)
Solyc05g046040.2.1	SL4.0ch05	57493969	57496194	+	1260	7.65562787007008	0.16742700506427757	6.425458818152515	0.13417541789871512	82.0514750553269	-2.20814497945146	0.378739971790673	-5.8302401222966	5.53476732365434e-09	2.39410618097994e-06	zinc finger protein CONSTANS-LIKE 12-like (AHRD V3.3 *** A0A2I4GR93_9ROSI)
Solyc03g006360.3.1	SL4.0ch03	970401	972867	+	797	8.270759975620074	0.0748555676738641	6.790160440242205	0.271680121233695	144.121676463925	-2.18838755188132	0.340171106531203	-6.43319644104043	1.24947996809404e-10	7.02613823058484e-08	Auxin-repressed protein (AHRD V3.3 *** A9YSI8_TOBAC)
Solyc03g031710.3.1	SL4.0ch03	4080646	4081881	+	1236	6.523024792006713	0.04188733763694093	5.814589319117925	0.06445854276917506	20.5459683180849	-2.1757805342432	0.606115944248521	-3.58971011221425	0.000331045904504086	0.03384643422732	AT hook motif-containing protein (AHRD V3.3 *-* Q9FLX2_ARATH)
Solyc09g007820.2.1	SL4.0ch09	1367853	1370765	+	1812	7.8618926598116525	0.29072806095262976	6.585444497658216	0.08985452732115506	102.269990510198	-2.16976726969484	0.400212217078062	-5.42154181483076	5.908717147235e-08	2.07663710613683e-05	BTB/POZ domain-containing protein (AHRD V3.3 *** A0A2G3BJB2_CAPCH)
Solyc01g087070.4.1	SL4.0ch01	74261145	74263154	-	1365	9.631685456934813	0.23242322504445845	7.80402558490283	0.3302410476022102	438.319056745113	-2.16394091628172	0.319846562225789	-6.76555940205519	1.32795095949883e-11	9.9565336440024e-09	ADP,ATP carrier protein, mitochondrial (AHRD V3.3 *** A0A2U1N934_ARTAN)
Solyc01g005510.3.1	SL4.0ch01	360283	362450	-	2168	10.081945687412897	0.6234928476567413	8.323790376220416	0.03515642928229479	674.005740575296	-2.15900335313308	0.615234085169101	-3.50923884937172	0.000449391137982887	0.0424712389355003	L-ascorbate oxidase homolog (AHRD V3.3 *** Q6UN75_TOBAC)
Solyc10g007380.1.1	SL4.0ch10	1638144	1640563	-	1539	6.973862431896417	0.33338824036946413	6.082061619624	0.1199079895688997	40.811100292715	-2.14856662332502	0.618074625006764	-3.47622525888602	0.000508524965341264	0.0461219840541172	Protein DETOXIFICATION (AHRD V3.3 *** A0A1Q3BWY6_CEPFO)
Solyc06g008990.1.1	SL4.0ch06	2931449	2932054	-	606	7.070822769598901	0.10000198455291937	6.120809029288525	0.04931677941743473	43.6006511653193	-2.14412888304487	0.433971792415674	-4.94071025010572	7.78385074805959e-07	0.00021351482301964	Fantastic four-like protein (AHRD V3.3 *-* A0A2K3NF15_TRIPR)
Solyc03g114200.4.1	SL4.0ch03	58624064	58625444	+	932	7.955443389610337	0.2686630048960889	6.671514714797285	0.1086774676018547	111.857553331587	-2.10409023879403	0.379735332393758	-5.54093880474687	3.00854348431647e-08	1.14696895919882e-05	Bidirectional sugar transporter SWEET (AHRD V3.3 *** A0A142DVG6_SOLTU)
Solyc01g105730.1.1	SL4.0ch01	86105489	86108437	-	2949	8.330802909873377	0.5585349457112688	6.937254868392075	0.3318072200177946	166.556963634618	-2.08942710447384	0.548903767130734	-3.80654539027093	0.000140921438874377	0.0168603506627732	Nucleoporin autopeptidase (AHRD V3.3 *-* AT1G10390.3)
Solyc06g054270.3.1	SL4.0ch06	34878094	34880756	-	2464	10.899627895284832	0.41607734958310166	9.017018594150791	0.1699493815815698	1155.15335308565	-2.08706196475419	0.312792379834775	-6.67235552815139	2.51729820384437e-11	1.57282190275198e-08	Sugar transporter protein 11
Solyc11g073210.2.1	SL4.0ch11	54315112	54316575	+	1294	9.304558370252686	0.428239512049037	7.62863445655001	0.35514013238283004	354.696378872938	-2.08345406829999	0.415160792504721	-5.01842685030594	5.20963226459591e-07	0.000154184550694152	11-S seed storage protein (AHRD V3.3 *** A0A200R651_9MAGN)
Solyc12g010360.2.1	SL4.0ch12	3453606	3461433	+	3077	9.745760573703622	0.3029028469276329	7.995541081977491	0.18548501981309018	485.901259370739	-2.08198764493153	0.292174666148002	-7.12583220297715	1.03453688865191e-12	8.94993778324897e-10	Plasma membrane ATPase (AHRD V3.3 *** A0A1U8E8S2_CAPAN)
Solyc01g010500.3.1	SL4.0ch01	5484287	5488307	-	1259	7.689055559451403	0.32822019425035254	6.523902392482185	0.07564939188049502	88.0495902728454	-2.08114548318156	0.43944226847353	-4.73587916431147	2.18107517875907e-06	0.000521903446764126	EIN3-binding F-box protein 1 (AHRD V3.3 *-* A0A2G2WKD4_CAPBA)
Solyc10g086460.2.1	SL4.0ch10	64422315	64424871	+	1257	8.64773537331601	0.3532665580448799	7.168450231981909	0.08930739124720999	207.497724084031	-2.08098451723853	0.355697298156409	-5.85043667192398	4.90284112216263e-09	2.16234520315302e-06	Actin (AHRD V3.3 *** A0A1U8E731_CAPAN)
Solyc06g062800.4.1	SL4.0ch06	37275760	37278865	-	1515	7.4705157292371425	0.24597461944277216	6.383169004757725	0.09188560450392513	69.7296451278744	-2.0721822497072	0.431165587460767	-4.80600101207232	1.53979119173461e-06	0.00038911583361132	RNA helicase DEAD19
Solyc06g071840.3.1	SL4.0ch06	41920609	41924076	+	1080	7.88534487048085	0.4350482113638613	6.671514714797285	0.1086774676018547	109.710713635649	-2.07161680573894	0.488261950786987	-4.24283891546307	2.20709862980376e-05	0.00376092950607393	Pectate lyase (AHRD V3.3 *** A0A2G2ZW27_CAPAN)
Solyc10g045580.1.1	SL4.0ch10	33585916	33586068	+	153	7.899172490794537	0.11400830982199431	6.65455812948586	0.09172088229042963	104.753235100727	-2.0377813848766	0.302235403029397	-6.74236493955142	1.55829076100354e-11	1.09533231522664e-08	Cytochrome c oxidase subunit 5C (AHRD V3.3 *** Q9ZTN1_PETHY)
Solyc04g008000.3.1	SL4.0ch04	1682884	1683784	-	788	6.663257556258126	0.14674395299081372	5.92855339935093	0.07180707373160988	26.0400849265214	-2.02965409798981	0.573273250317451	-3.54046538342036	0.000399422029125817	0.0386002576511872	Calcium-dependent protein kinase (AHRD V3.3 *-* CDPK_DAUCA)
Solyc10g085360.3.1	SL4.0ch10	63719396	63723672	+	1728	6.95568748581332	0.10833554967863451	6.101840090090455	0.03501752443198525	38.4286636963791	-1.99936699144836	0.453946306522208	-4.40441295087516	1.06070721781145e-05	0.00205676615950285	Beta-fructofuranosidase, insoluble isoenzyme 1 (AHRD V3.3 *** A0A2G3BFL0_CAPCH)
Solyc02g078190.3.1	SL4.0ch02	40938283	40939573	-	657	7.335347116767022	0.24760108379310014	6.338512109227275	0.13654250003437518	61.1477628796166	-1.96658034233433	0.46641550729451	-4.21636997822322	2.48266322346862e-05	0.00410606940334409	V-type proton ATPase subunit G (AHRD V3.3 *** A0A1U8G030_CAPAN)
Solyc02g082750.4.1	SL4.0ch02	44391215	44399201	-	2005	6.642123585446967	0.0019399364602101007	5.933073679923095	0.029079950132005372	25.0939365587366	-1.96336334675885	0.525618254314009	-3.73534086886169	0.000187461091065124	0.02162339651963	Phosphoinositide phosphatase family protein (AHRD V3.3 *** A0A2U1LC37_ARTAN)
Solyc01g107390.4.1	SL4.0ch01	87257582	87259980	-	2178	11.007889514405866	0.34151564182693944	9.2312885802686	0.027442517218699614	1248.79677340417	-1.94865351025589	0.261677933117047	-7.44676284715327	9.56583478677128e-14	9.35497051560201e-11	Auxin-responsive GH3 product (AHRD V3.3 *** Q05680_SOYBN)
Solyc09g009750.3.1	SL4.0ch09	3266282	3272928	+	2235	8.007385826057494	0.5030298230652747	6.839529048544585	0.042743330742334606	127.167014256701	-1.94385667899331	0.503464486663137	-3.86096086315205	0.000112941994987747	0.0138819906735487	Subtilisin-like protease (AHRD V3.3 *** O82440_ARATH)
Solyc06g074150.3.1	SL4.0ch06	43524200	43525812	+	1511	6.979498423688583	0.18870771320349972	6.12054414806517	0.1987091807563699	40.2893293334562	-1.94044501628286	0.544250918035333	-3.56535001040987	0.00036337092578625	0.0360057367123794	Leucine-rich repeat family protein (AHRD V3.3 *** A0A061GNA0_THECC)
Solyc08g066960.3.1	SL4.0ch08	53945683	53953764	+	2732	7.547930624025914	0.22908698478922068	6.493681686730825	0.04542868612913509	76.3660979800226	-1.92802583577813	0.394627773613949	-4.88568206469991	1.03071409150071e-06	0.000279323518796694	HCO3-transporter family (AHRD V3.3 *** A0A2U1LER8_ARTAN)
Solyc10g007370.2.1	SL4.0ch10	1632605	1635327	-	1644	7.462762506886594	0.3258833766589161	6.45599352081674	0.08311685204321995	71.7093818510818	-1.91594265060631	0.477457114580506	-4.0128057412856	6.00012891158631e-05	0.00822932314684823	Protein DETOXIFICATION (AHRD V3.3 *** A0A1Q3BWY6_CEPFO)
Solyc04g011590.3.1	SL4.0ch04	4054441	4058012	+	1609	8.857486464148048	0.34219685819198625	7.411768339942845	0.2778312804851648	250.345064224817	-1.89788107156645	0.381560058456071	-4.97400351401024	6.55841191033586e-07	0.00018673210012555	Lysine histidine transporter 1 (AHRD V3.3 *** A0A2G2ZFY1_CAPAN)
Solyc03g097100.1.1	SL4.0ch03	54019741	54020232	+	492	7.105693660715793	0.12511461668837845	6.225625316495581	0.12080758781101997	46.7472250626885	-1.8817313982535	0.43549572279155	-4.32089524597741	1.55397437781244e-05	0.00280502251566262	Calmodulin (AHRD V3.3 *** B6UHC3_MAIZE)
Solyc02g091130.3.1	SL4.0ch02	50583954	50587128	+	1973	8.203484900632764	0.37133549631754803	6.972824620480205	0.14090102726228526	146.39667012324	-1.87484579742847	0.415016784114428	-4.51751801178128	6.25687072094162e-06	0.00128152736782901	ATP synthase subunit beta (AHRD V3.3 *** Q9ZR78_NICSY)
Solyc02g082410.4.1	SL4.0ch02	44097658	44102663	+	2712	7.872350873801267	0.13703399542301295	6.725797411826485	0.020481599949804696	104.148172411981	-1.86800934440718	0.297534909407817	-6.27828629630411	3.42325133404979e-10	1.80937010231973e-07	Tonoplast monosaccharide transporter 3
Solyc01g090710.3.1	SL4.0ch01	76594881	76597566	+	1348	9.850535645282184	0.2774092088917664	8.2616208716545	0.19514176980109976	536.414473758349	-1.84550028409648	0.276587066241256	-6.67240268742982	2.516489159305e-11	1.57282190275198e-08	cytosolic malate dehydrogenase
Solyc05g054110.3.1	SL4.0ch05	63464328	63468819	+	930	7.739999184970237	0.29335016108325823	6.665314653189805	0.08096435858648476	94.4578468612479	-1.83916241028649	0.41000781561164	-4.485676468247	7.26829605753065e-06	0.0014596944930539	Rho GDP-dissociation inhibitor 1 (AHRD V3.3 *** A0A2G2WV63_CAPBA)
Solyc06g075990.4.1	SL4.0ch06	44864526	44865465	+	529	7.168585839552203	0.1107612297073706	6.28030159577506	0.14344398125262003	50.5147581839312	-1.82798463749502	0.421575429376496	-4.33607964344265	1.45046407731842e-05	0.00267420397468224	Glyoxalase-like domain (AHRD V3.3 *** A0A200R6M5_9MAGN),Pfam:PF18029
Solyc03g082375.1.1	SL4.0ch03	46886762	46887634	-	597	7.435309608513897	0.2698196084368933	6.4862142265681	0.11333755779457988	69.7274254121897	-1.77601729495271	0.445369739133351	-3.98773679237543	6.67066115430664e-05	0.00901453031794102	60S acidic ribosomal protein P1 (AHRD V3.3 *** A0A2G3A027_CAPAN)
Solyc02g005340.4.1	SL4.0ch02	7839477	7841740	-	2093	6.999774635840489	0.13684527258197723	6.215098672261821	0.04736272822830001	41.8376254984993	-1.74571475909369	0.438041222188984	-3.98527506240163	6.74020013455988e-05	0.00902424533491996	Yellow stripe-like protein (AHRD V3.3 *** A0A2D1UXE7_ROSHC)
Solyc03g120155.1.1	SL4.0ch03	63075831	63076573	-	653	6.900172715751193	0.0842647755245713	6.146617873762835	0.07979530810436541	36.702768526834	-1.74393415797882	0.448764118269165	-3.88608199047862	0.000101875111074134	0.0127304270743916	BnaC03g69280D protein (AHRD V3.3 --* A0A078IDV4_BRANA)
Solyc03g031483.1.1	SL4.0ch03	3926720	3928231	-	1011	11.094052977868968	0.28578694479262623	9.59249826589896	0.24701244771774	1368.75878720862	-1.59841114901823	0.263073717832624	-6.07590587986895	1.23289711443227e-09	6.02859886846196e-07	Fruit-specific protein (AHRD V3.3 -** FSPM_SOLLC)
Solyc05g008680.2.1	SL4.0ch05	3012820	3013911	+	1092	7.336807770120669	0.1192599496003535	6.496215555510766	0.0006255851737049234	62.7179582102487	-1.58488677137522	0.350414804336849	-4.52288759424586	6.1001640042099e-06	0.00127047211987679	Methyltransferase (AHRD V3.3 *** A0A1U8EK80_CAPAN)
Solyc05g051250.3.1	SL4.0ch05	60927069	60930408	-	1346	9.791355896431543	0.19293327813175	8.43222673712873	0.048182862610359756	524.492386577748	-1.57165399701553	0.204858162955962	-7.6719129681612	1.6944991814174e-14	1.90571850438108e-11	Glutamine synthetase (AHRD V3.3 *** A0A1U8GYF5_CAPAN)
Solyc08g083130.4.1	SL4.0ch08	63824763	63825720	-	753	6.81492259769776	0.030596571631166514	6.16455330667225	0.0618598751949504	33.5952287742157	-1.53006614914754	0.440466753329463	-3.47373811435677	0.000513261724579414	0.0463646424536737	Homeobox-leucine zipper protein HOX6 (AHRD V3.3 *** A0A2G3DAJ5_CAPCH)
Solyc01g010060.2.1	SL4.0ch01	4706576	4707277	-	702	7.675061404651184	0.17251288138747983	6.74450785381105	0.24766671312657973	90.2763686570836	-1.51615963981939	0.399392729731235	-3.796162340861	0.000146953286384506	0.0173713620244839	Unknown protein
Solyc12g014500.3.1	SL4.0ch12	5502198	5509673	-	1233	7.920956932964709	0.12794841181130212	6.94942270730726	0.02764444366141028	113.703477117991	-1.50676856987453	0.274749500758958	-5.4841539864942	4.1545277847292e-08	1.50722247519216e-05	S-adenosyl-L-methionine-dependent methyltransferases superfamily protein (AHRD V3.3 *** A0A2U1QHF5_ARTAN)
Solyc05g055750.3.1	SL4.0ch05	64647176	64650591	-	1808	8.979705299646483	0.36717609411552515	7.80399618060278	0.19296057199015015	290.786916321552	-1.5042488219314	0.353256529851759	-4.25823359178285	2.06048581875139e-05	0.00362082090009179	WRKY transcription factor 34
Solyc11g006710.2.1	SL4.0ch11	1346508	1350241	-	1769	8.639075861520666	0.11248104822611574	7.531375416063835	0.09954366851109508	214.236271533029	-1.45559874819964	0.22149718834809	-6.5716353288969	4.97656261010705e-11	3.02534656186859e-08	Cationic amino acid transporter (AHRD V3.3 *** S8DTC6_9LAMI)
Solyc07g007735.1.1	SL4.0ch07	2351154	2352944	-	485	8.399528895060678	0.377766913777011	7.39400009917083	0.04844482922491	182.667649182627	-1.43610529855407	0.372246827042413	-3.85793832002347	0.000114347493725472	0.0139783596541687	Defensin protein (AHRD V3.3 *** B1N679_SOLLC),Pfam:PF00304
Solyc11g073080.3.1	SL4.0ch11	54249921	54253498	+	807	7.2276684694533	0.07213440149722125	6.50565044572513	0.033459927134829925	56.9047008691177	-1.38096331945141	0.343219925112515	-4.02355230104633	5.7326846034942e-05	0.00805034859982199	Methyl-CpG-binding domain-containing protein 6 (AHRD V3.3 *** A0A2G2VN72_CAPBA)
Solyc06g049020.1.1	SL4.0ch06	29954756	29955415	-	660	12.3749306192191	0.06655160612978366	10.98258516295185	0.5820287197663498	3458.42546928404	-1.31158306637853	0.312236494365454	-4.20060784068183	2.66199334358349e-05	0.00429537482340344	hypothetical protein (AHRD V3.3 *** AT3G56360.1)
Solyc12g005350.2.1	SL4.0ch12	229271	231650	+	1207	8.240108978469676	0.2563309308707046	7.33041596289527	0.056921638728089974	158.543494264276	-1.30135378827977	0.312945761540833	-4.15840042655435	3.20483876117141e-05	0.00499077810500764	Dihydroflavonol-4-reductase (AHRD V3.3 *** B6TUD3_MAIZE)
Solyc01g109250.2.1	SL4.0ch01	88594067	88594942	+	876	8.893402191566453	0.2509927500008011	7.855355807739224	0.22443672316429497	273.422758130323	-1.30055514094456	0.302226993886506	-4.30323950954874	1.6831871992016e-05	0.00298109682453871	Mitochondrial fission regulator like (AHRD V3.3 *** A0A2R6RH96_ACTCH)
Solyc10g054010.1.1	SL4.0ch10	53503283	53503774	+	492	10.011717711019019	0.3426936085878837	8.893390073615574	0.02341945231108422	656.68254926127	-1.28964685503344	0.27766156187392	-4.64467190319645	3.40617332210485e-06	0.000751128005236318	BZIP transcription factor (AHRD V3.3 *** Q8GTZ1_CAPCH)
Solyc06g008530.3.1	SL4.0ch06	2424284	2441645	-	5045	7.6103191980042455	0.14894436503906414	6.838565191501145	0.006641598283224859	87.1709940312962	-1.28319090139502	0.312288124302472	-4.10899679346169	3.97381592963107e-05	0.00588046327007839	Unknown protein
Solyc01g068380.3.1	SL4.0ch01	70374483	70384403	-	2016	9.09860648638639	0.1421873319220694	8.054224178338064	0.09187975370134449	319.518400553647	-1.2711836365743	0.205811689120866	-6.17644042476025	6.55629327406675e-10	3.27712676919074e-07	Purple acid phosphatase (AHRD V3.3 *** A0A2G2XQL8_CAPBA)
Solyc02g062960.4.1	SL4.0ch02	32956894	32958944	-	954	7.631976002356443	0.1265636415529327	6.871594888354485	0.010677490932434974	89.2751923058222	-1.24815115439702	0.294462307405544	-4.23874676998308	2.24771021579587e-05	0.0038013342769847	Homeobox-leucine zipper protein HOX14 (AHRD V3.3 *** A0A1U8FQP7_CAPAN)
Solyc08g077700.3.1	SL4.0ch08	59712618	59722366	+	5132	8.235353397949988	0.1081161415592745	7.350598129782875	0.015699731203485	156.646283847947	-1.24095275544769	0.230583340089407	-5.38179711928243	7.37458547093376e-08	2.47576941787631e-05	Eukaryotic translation initiation factor 4G (AHRD V3.3 *** A0A1J3IRB2_NOCCA)
Solyc02g092450.3.1	SL4.0ch02	51535398	51540111	+	3571	8.633638377374266	0.13381103563504584	7.68826632504592	0.19240842906411038	221.329264798529	-1.21544270189159	0.254562744711093	-4.77462915192484	1.80038711790309e-06	0.000445012169703234	Calcium-transporting ATPase (AHRD V3.3 *** A0A2G2XH12_CAPBA)
Solyc11g010670.1.1	SL4.0ch11	3744572	3744802	+	231	9.402599608353858	0.14214954566665874	8.37063939476062	0.2786119615304399	410.549217378982	-1.18328526730805	0.254549663927197	-4.64854382069222	3.34286608723985e-06	0.000744466206933525	Unknown protein
Solyc11g012020.2.1	SL4.0ch11	5019478	5024387	+	1882	9.651588484570793	0.3358238533986431	8.650362794731455	0.16002598968062465	508.829723943723	-1.17017268505058	0.290690259963338	-4.02549670979056	5.68551754657734e-05	0.00804304063994743	EH domain-containing protein 1 (AHRD V3.3 *** A0A1U8EYQ8_CAPAN)
Solyc10g011740.3.1	SL4.0ch10	3775775	3779578	-	976	10.22825340507908	0.21285706187677844	9.138479181974745	0.346626162440935	770.108843635654	-1.16478155506405	0.277353344123904	-4.19963047045036	2.67350942638368e-05	0.00429537482340344	Ubiquitin-conjugating enzyme (AHRD V3.3 *** H6VUS9_9FABA)
Solyc12g014180.2.1	SL4.0ch12	5067389	5071991	-	1379	10.111126354417172	0.127281897473668	9.06812187747666	0.007065813398289933	702.203705592661	-1.15542541645374	0.154466630447262	-7.48009724241528	7.42676365838244e-14	7.59319068036346e-11	Malate dehydrogenase (AHRD V3.3 *** A0A2G2X2U9_CAPBA)
Solyc01g104750.4.1	SL4.0ch01	85434042	85436616	-	1567	7.941011703176137	0.2086292680908989	7.174102464572284	0.09495962383758495	123.113454403945	-1.14863060801295	0.31370978871467	-3.66144331268435	0.000250798358138136	0.0271211897576976	WAT1-related protein (AHRD V3.3 *** K4B247_SOLLC)
Solyc11g006230.3.1	SL4.0ch11	1020443	1024754	-	942	8.001971478643046	0.1804103874743746	7.240497746241505	0.028564342168364565	130.305710285866	-1.12378422795048	0.281865780627146	-3.98694806247883	6.69286695014516e-05	0.00901453031794102	GRF1-interacting factor 1 (AHRD V3.3 *-* A0A2G2Y6I7_CAPAN)
Solyc09g064530.3.1	SL4.0ch09	57911851	57917211	-	1611	10.501297858325666	0.15403328540094435	9.4743936167926	0.07559987845285931	942.955017653033	-1.11145754163047	0.166052112092329	-6.69342610356243	2.18005143867129e-11	1.44223226500098e-08	auxin-regulated IAA12
Solyc01g060070.3.1	SL4.0ch01	62712265	62715267	-	865	8.926201490834503	0.10315883223845854	8.031535947455936	0.07450785508752533	285.309588971858	-1.10380426694883	0.187945771660098	-5.87299334908727	4.27995650802067e-09	1.92538123469818e-06	Outer envelope pore protein 16-2, chloroplastic (AHRD V3.3 *** A0A2G2XR36_CAPBA),Pfam:PF02466
Solyc12g099465.1.1	SL4.0ch12	66137261	66137917	-	460	8.16901336882124	0.20530439367020303	7.399230449603485	0.16438263569136513	152.97960541416	-1.08054168161978	0.305222089533362	-3.54018178458763	0.000399851510813437	0.0386002576511872	senescence-associated gene 21 (AHRD V3.3 -** AT4G02380.1)
Solyc09g010090.5.1.1	SL4.0ch09	3513248	3520743	+	6007	10.598300862737966	0.2409591468415606	9.621523300593282	0.09035359193635006	1029.11860247719	-1.06339178615286	0.213156716718165	-4.98877915988393	6.07620593041664e-07	0.000175220641016489	invertase 7
Solyc06g075090.4.1	SL4.0ch06	44256818	44261505	+	854	8.119669659516637	0.15795096805925554	7.387048461635899	0.0897268128796802	146.67450197931	-1.03556111708551	0.265815024353271	-3.89579603186478	9.78767332757293e-05	0.0124309330086697	Cytokinin riboside 5'-monophosphate phosphoribohydrolase (AHRD V3.3 *** A0A2G3CAR7_CAPCH)
Solyc08g007060.4.1	SL4.0ch08	1638192	1643612	+	2291	13.084252765926934	0.16286005550128488	12.057993739165	0.2249912620529999	5973.57822385548	-1.03365403911822	0.191205131250733	-5.40599529079978	6.44494896638982e-08	2.19645813789403e-05	Protein NRT1/ PTR FAMILY 7.3 (AHRD V3.3 *** A0A2G3BPK6_CAPCH)
Solyc04g074990.3.1	SL4.0ch04	58844193	58845522	+	946	9.408140122747016	0.09195363396479456	8.553349041492075	0.1340129600493647	424.623464391717	-0.983635043904424	0.178816940309766	-5.50079339351443	3.78086041126808e-08	1.41738155384421e-05	Zinc-finger homeodomain protein 1 (AHRD V3.3 *** A0A2G2X027_CAPBA)
Solyc01g068410.4.1	SL4.0ch01	70460393	70463398	+	1386	9.374523252946519	0.27279443968129924	8.553564352589	0.11357569004850987	422.089819166283	-0.975717054514617	0.263310886032071	-3.70557051103378	0.000210915441719018	0.0237206051529293	SlPIN5
Solyc04g079730.1.1	SL4.0ch04	62071672	62073276	-	1605	8.816426924126366	0.20462305692627303	8.040427458337255	0.1958832091579752	269.874872390352	-0.962023331353033	0.26881285708998	-3.57878466739786	0.000345195734733436	0.0346628913453535	allene oxide synthase
Solyc05g011920.3.1	SL4.0ch05	5231254	5234690	+	1824	10.661600238960167	0.13442932150373313	9.77969860367355	0.2178415993836893	1092.06243159754	-0.927306091945402	0.196726237138134	-4.71368794236776	2.4327313306894e-06	0.0005641177919711	ACT domain-containing protein (AHRD V3.3 *** A0A1Q3CHJ6_CEPFO)
Solyc02g062490.4.1	SL4.0ch02	32162833	32170473	+	1269	8.29943760717815	0.1803110759077597	7.621968547855775	0.070445817889075	175.713736265316	-0.922625840745262	0.254619451183718	-3.62354814785752	0.000290589079846155	0.0305430849204652	2-oxoglutarate (2OG) and Fe(II)-dependent oxygenase superfamily protein (AHRD V3.3 *** A0A2U1LXD5_ARTAN)
Solyc05g006750.3.1	SL4.0ch05	1431319	1432541	+	978	8.261497604059135	0.1410838592145926	7.590405823473185	0.06597376357732498	169.637767743766	-0.913970100840977	0.238523720919601	-3.83177864791506	0.00012722017706278	0.0153024783030648	Glutathione S-transferase (AHRD V3.3 *** A0A200QY01_9MAGN)
Solyc03g096660.2.1	SL4.0ch03	53555777	53556921	+	721	8.293859857426101	0.10798043912991902	7.62209460144689	0.061515171780269995	174.306833324206	-0.906289852355032	0.219968782590366	-4.12008395774393	3.78734366437993e-05	0.0056416371551588	NAD(P)-binding Rossmann-fold superfamily protein (AHRD V3.3 *** A0A1P8AYM6_ARATH),Pfam:PF13561
Solyc09g011490.3.1	SL4.0ch09	4857023	4858045	-	882	8.838454007905538	0.22837788340162588	8.124655198921735	0.044934839228824686	278.920898177405	-0.899064833103376	0.252775533259168	-3.55677158113864	0.000375440328823927	0.0367164318097243	Glutathione S-transferase (AHRD V3.3 *** C0LF68_CAPAN)
Solyc05g050090.4.1	SL4.0ch05	59469256	59470751	+	1364	9.401499242797536	0.15678646263817744	8.63031750183972	0.048990217500669786	431.10439334705	-0.898227494743607	0.191186415949926	-4.69817633371432	2.62494761796181e-06	0.000596393401725403	Delta(8)-fatty-acid desaturase (AHRD V3.3 *** A0A2G2WSR6_CAPBA)
Solyc04g010250.3.1	SL4.0ch04	3611218	3617147	+	2052	10.826495172570398	0.16793385705069938	9.989984628112332	0.07206743743966992	1241.29270476497	-0.892789467790326	0.169128689180714	-5.27875827640562	1.30062244803152e-07	4.23984068457578e-05	Alpha/beta-Hydrolases superfamily protein (AHRD V3.3 *** Q8RXN7_ARATH)
Solyc03g080190.3.1	SL4.0ch03	46623626	46628709	-	1624	10.288541322457833	0.12721037419278114	9.467822415941194	0.08217107930426515	837.032000529412	-0.891308710932776	0.156532986087156	-5.69406316976859	1.2405115299046e-08	5.07324106220802e-06	2-oxoglutarate (2OG) and Fe(II)-dependent oxygenase superfamily protein (AHRD V3.3 *** A0A2U1QGX7_ARTAN)
Solyc03g116340.3.1	SL4.0ch03	60277382	60281160	+	1744	10.841334994804233	0.14635734659968955	10.016908066746339	0.19365363056145934	1258.74826661731	-0.866208396230406	0.187630294258543	-4.61657004618254	3.9013437998259e-06	0.000833970366120025	bHLH transcription factor 025
Solyc06g035960.3.1	SL4.0ch06	23166262	23170831	+	2108	8.983680685925973	0.09080866293210403	8.27055531871019	0.004935821494910009	311.401422867701	-0.862690838359355	0.17067876361054	-5.05447086743532	4.31585627539448e-07	0.000129435406936597	Oxalate--CoA ligase (AHRD V3.3 *** A0A1U8FIW0_CAPAN)
Solyc02g092770.3.1	SL4.0ch02	51776364	51778362	+	1159	9.595944649246144	0.25075988984425573	8.8754107230172	0.05161686955398981	510.94798043154	-0.838272975781471	0.234945050276872	-3.5679533354442	0.000359780557996889	0.0359668626267734	Sigma-B regulation protein RsbQ (AHRD V3.3 *** A0A2V2Z439_9BACL)
Solyc12g099500.2.1	SL4.0ch12	66155862	66156221	-	360	10.281772301625066	0.15154366388058693	9.492020419370315	0.3022255782839949	844.283011072158	-0.829967702712347	0.237653306365242	-3.49234654213813	0.000478796625885178	0.0443192284198984	transmembrane protein (AHRD V3.3 -** AT3G06890.1)
Solyc10g085030.1.1	SL4.0ch10	63513949	63514548	+	600	9.783587250157787	0.2285415528444364	9.069468469971975	0.11221835815015524	589.889732321804	-0.810579268123775	0.223177350194849	-3.63199611168466	0.000281237360438092	0.029839018624217	Heme-binding-like protein (AHRD V3.3 *** A0A2I0X8X3_9ASPA)
Solyc03g115070.1.1	SL4.0ch03	59318628	59320535	+	1908	9.25019771068164	0.17975306345669	8.567696752434415	0.15899468389631544	391.461500978517	-0.799017779981493	0.226629451282197	-3.52565730297147	0.000422433219030631	0.0405191258228377	Exocyst subunit Exo70 family protein (AHRD V3.3 *** A0A1U8FWZ7_CAPAN)
Solyc01g056850.3.1	SL4.0ch01	50241563	50248332	-	2520	11.050571937953999	0.25359946056374333	10.30873127008855	0.09668259550224967	1498.12722311075	-0.797268646591077	0.214315382782556	-3.72007196235645	0.000199166021278928	0.0226403635562771	CTP synthase (AHRD V3.3 *** A0A2G2XFG8_CAPBA)
Solyc10g084970.2.1	SL4.0ch10	63480701	63482607	+	1307	9.291003573781309	0.185305256394972	8.61162339780212	0.11142857098282999	404.38263348648	-0.796597033585139	0.217178550346647	-3.66793604761456	0.000244516320565718	0.0265695922632111	TIP41-like protein (AHRD V3.3 *-* Q84JE0_ARATH)
Solyc03g117590.3.1	SL4.0ch03	61152851	61154099	-	805	12.397331785957933	0.17835007000719355	11.639628042290799	0.031480311625800006	3868.82698014126	-0.785000152937883	0.161847554914384	-4.85024412851427	1.23309610166428e-06	0.000322511983892263	Chaperone protein DnaJ (AHRD V3.3 *** A0A2G2WQF7_CAPBA)
Solyc02g082850.3.1	SL4.0ch02	44493141	44499139	-	1463	9.340145786261422	0.10586259787990876	8.67572159584796	0.0881637177125798	419.711852977322	-0.769532312238582	0.170357218793449	-4.5171687920757	6.26719470329396e-06	0.00128152736782901	Serine acetyltransferase 2 (AHRD V3.3 *** A0A2G3D7B8_CAPCH)
Solyc08g014570.3.1	SL4.0ch08	4716427	4719834	+	2477	8.48174873354507	0.04389801929745227	7.8767281439157255	0.16273593261931518	209.60059851477	-0.769263644666661	0.213915161043214	-3.59611558580114	0.000323004322839922	0.0333272304295338	Ankyrin repeat-containing protein (AHRD V3.3 *** A0A1U8F3K5_CAPAN)
Solyc04g011440.4.1	SL4.0ch04	3928359	3931599	+	2524	10.888961238386534	0.19366917609609233	10.17677945931745	0.003715626139650041	1333.33269152878	-0.763240795945665	0.17418201139462	-4.38185774658726	1.17671632619639e-05	0.00223874084173676	ethylene-responsive heat shock protein cognate 70
Solyc09g014280.1.1	SL4.0ch09	5768369	5769751	+	1383	13.100301959480833	0.022566225243808438	12.371213131442	0.09630583284890015	6339.09243191414	-0.73677502377792	0.100726887831834	-7.3145814353759	2.5818489381919e-13	2.41973034028127e-10	HXXXD-type acyl-transferase family protein (AHRD V3.3 *** V5PZN5_9CARY)
Solyc04g080490.4.1	SL4.0ch04	62626977	62628881	-	1127	9.887594101187869	0.11893637651039814	9.2291915075275	0.00039549755797008146	641.095508371187	-0.732490389985384	0.150872269264022	-4.85503660519315	1.20364507271508e-06	0.000318512807300943	Zinc-finger homeodomain protein 6 (AHRD V3.3 *** A0A2G2ZS78_CAPAN)
Solyc01g099820.3.1	SL4.0ch01	82222098	82222964	+	683	8.561741013540479	0.11112098956609004	7.98766732827161	0.054465527945869674	226.536039181115	-0.73114816669099	0.2007910151563	-3.6413390615205	0.000271223653446261	0.0289129556254349	Hypoxia-responsive family protein (AHRD V3.3 *** Q8LG60_ARATH)
Solyc08g007130.4.1	SL4.0ch08	1708073	1711615	+	1920	11.238406687699735	0.2097084418344632	10.545439956674	0.13904418140080033	1727.11679850519	-0.730368718680889	0.197756228148189	-3.69327795903139	0.000221381814343905	0.0246511938120666	Beta-amylase (AHRD V3.3 *** A0A2G3DCL2_CAPCH)
Solyc07g062520.3.1	SL4.0ch07	65064947	65068818	+	1910	10.962794639239034	0.22004549363491435	10.297885531378451	0.07168208098944984	1423.94997475919	-0.714145813416109	0.19261877122207	-3.70756084095653	0.000209265150301414	0.023653271486079	Cytochrome (AHRD V3.3 *** A0A2G2WF27_CAPBA)
Solyc02g036370.3.1	SL4.0ch02	29283644	29286383	-	2085	10.554183825146934	0.18571156929329644	9.89717262966761	0.16795359191639037	1059.12335093751	-0.701354909406096	0.201361646003191	-3.48306106613263	0.000495715276154676	0.0451422012410814	Protein REVEILLE 7-like (AHRD V3.3 *** A0A2G3A4J4_CAPAN)
Solyc02g079040.3.1	SL4.0ch02	41646361	41653510	+	2716	10.129354830579588	0.1063159440249758	9.49041390495131	0.0714430993385502	772.128832947969	-0.697976306259398	0.14677417974335	-4.75544341300276	1.98011320101449e-06	0.000478910604628162	Calmodulin binding protein-like (AHRD V3.3 *** A0A200QI92_9MAGN)
Solyc10g084150.2.1	SL4.0ch10	62961313	62965109	-	800	9.914757692103572	0.04746574785612711	9.286987789839106	0.016763035412835414	657.546633040656	-0.692000284241103	0.120328162789905	-5.75094199226949	8.87475639945678e-09	3.69666473505521e-06	Cytokinin riboside 5'-monophosphate phosphoribohydrolase (AHRD V3.3 *** A0A2G2VTW3_CAPBA)
Solyc02g086650.3.1	SL4.0ch02	47315487	47319418	+	1911	12.2857136523872	0.0867954104340913	11.591380860360449	0.2730270167921498	3623.6410588383	-0.686922380504936	0.188465675818806	-3.64481424811462	0.000267584996950484	0.0286609016019392	Phosphoenolpyruvate/phosphate translocator 2, chloroplastic (AHRD V3.3 *** A0A2G2XHT3_CAPBA)
Solyc01g105410.4.1	SL4.0ch01	85895149	85896386	+	1238	10.629951660314333	0.09288300626052662	9.967145818963864	0.25526892643423427	1115.68156216104	-0.684371598410466	0.196086835392929	-3.49014556249575	0.000482757517832355	0.0445027247893572	Protein EXORDIUM-like 2 (AHRD V3.3 *** B1Q489_CAPCH)
Solyc07g061800.4.1	SL4.0ch07	64590975	64591990	-	920	10.899059020574635	0.13522733836847337	10.254137502840049	0.13921316720244992	1359.61887753714	-0.678400104902565	0.163294789372205	-4.15445041149634	3.26070319618288e-05	0.00502349294463983	Heme-binding-like protein (AHRD V3.3 *** A0A2I0X1C8_9ASPA)
Solyc05g054090.3.1	SL4.0ch05	63450922	63452214	-	616	9.398657585081644	0.062157170384931654	8.81914618173018	0.13178418018874005	448.079879361589	-0.658750731621921	0.163970767049533	-4.01748886996987	5.8821612660581e-05	0.00812342388719205	induced stolen tip protein TUB8-like (AHRD V3.3 *** XP_004239829.1)
Solyc06g076040.3.1	SL4.0ch06	44894387	44899521	-	2656	10.480972621893667	0.09266202217225367	9.893118498085045	0.03931040894940452	1012.52711352021	-0.630885109805692	0.131048298949417	-4.81414192220231	1.47833721447009e-06	0.000377866351875862	RING-type E3 ubiquitin transferase (AHRD V3.3 *** A0A2G2WNK7_CAPBA)
Solyc03g122340.3.1	SL4.0ch03	64655810	64660384	+	3209	13.201028243394168	0.04706372257783941	12.5763304772858	0.1612472591729004	6960.15728831521	-0.625556926338213	0.132777622774984	-4.71131289493209	2.46126005648103e-06	0.000564909412759468	lipoxygenase D
Solyc01g090470.3.1	SL4.0ch01	76390186	76397471	+	1600	11.0298866282349	0.027960059280033644	10.436986706945898	0.027940491972199943	1505.23252248061	-0.621265044655225	0.0952018026763291	-6.52576975635038	6.76531779188455e-11	3.90185366904767e-08	rRNA processing protein-like protein (AHRD V3.3 *** A0A1P8BD18_ARATH)
Solyc06g060570.3.1	SL4.0ch06	36246510	36249361	+	985	10.100839175001111	0.12144246221639589	9.530590664173154	0.15554063498449455	769.33369601084	-0.615028794029056	0.17607405607773	-3.49301201851989	0.00047760501303698	0.0443192284198984	dihydrofolate reductase-like (AHRD V3.3 *** A0A2I4ECQ2_9ROSI)
Solyc04g082290.4.1	SL4.0ch04	63976980	63982284	-	1656	10.338194936721166	0.07985535968623396	9.76833557407241	0.062166567529930106	914.888132036051	-0.612443563423721	0.129436326609573	-4.73162039951174	2.22734643950173e-06	0.000527365299618026	inactive purple acid phosphatase-like protein (AHRD V3.3 *** AT1G42430.1)
Solyc09g090070.1.1	SL4.0ch09	65723864	65725480	+	1617	10.291943379297667	0.1383464353176876	9.739761060294434	0.0335920537519554	889.645008917731	-0.601109271544952	0.155456576700513	-3.86673426305399	0.000110302505767855	0.0136320563859141	phosphate transporter 1
Solyc09g083280.3.1	SL4.0ch09	65039646	65041431	-	1131	9.61498183938247	0.07144941234405144	9.10792780486193	0.08890064320057967	538.9855992734	-0.567639844390035	0.145547510031652	-3.90003129745462	9.61802539728722e-05	0.0123621854434961	auxin-regulated IAA1
Solyc01g005210.4.1	SL4.0ch01	157812	183358	+	3255	10.9680080868458	0.10779718331218315	10.4538555009809	0.017896805710000407	1467.85608622896	-0.543329249503941	0.128285839834077	-4.23530180888768	2.28244937964816e-05	0.00380565303336513	Trehalose-6-phosphate synthase (AHRD V3.3 *** E5GC29_CUCME)
Solyc01g096370.4.1	SL4.0ch01	79710305	79712184	+	1637	10.513322011063801	0.09656809336239643	10.00589112371442	0.0641328956451801	1056.29310411405	-0.54313887085245	0.133493936563562	-4.06864075503413	4.72881912330338e-05	0.00690683951561448	transcription factor MYC2 (AHRD V3.3 *** A0A2I4DDN6_9ROSI)
Solyc01g104770.4.1	SL4.0ch01	85444589	85447434	-	1606	12.639790294282799	0.02908584926288419	12.1245975870155	0.1509463705404004	4808.10516936879	-0.51753640458556	0.125558473996561	-4.12187555417195	3.75800206576862e-05	0.00563524936435558	Actin-related protein (AHRD V3.3 *** A0A200RCC6_9MAGN)
Solyc04g015590.4.1	SL4.0ch04	5920967	5924001	+	1208	10.1478879773857	0.05820959364919753	9.67795955453287	0.029986368209049985	812.746086158928	-0.509429057227228	0.117627040184795	-4.33088392283698	1.48511960542616e-05	0.00271583701502851	Bifunctional polymyxin resistance protein, ArnA (AHRD V3.3 *** A0A2U1QHU7_ARTAN)
Solyc03g071870.1.1	SL4.0ch03	15894061	15894815	-	519	10.532990342649468	0.04011981897166479	10.05899011308555	0.007749591078850315	1078.2588692585	-0.504953221932485	0.102078564514022	-4.94671162683839	7.54776632843783e-07	0.000209594948179694	Phenylalanine ammonia-lyase (AHRD V3.3 *-* A0A2G2VZP0_CAPBA)
Solyc10g054910.1.1	SL4.0ch10	55122558	55123076	+	519	11.267763951672999	0.08459515924026646	10.809715382313449	0.0751684521213507	1843.83282385705	-0.477527103829234	0.121561107809233	-3.92828851624669	8.55525372604105e-05	0.0111879838406884	Peptidyl-prolyl cis-trans isomerase (AHRD V3.3 *** A0A2G2W9L6_CAPBA)
Solyc08g066440.3.1	SL4.0ch08	53166562	53170533	-	1546	9.987802323537807	0.08022076297643206	9.556593971287551	0.04669895810121982	728.428747171969	-0.472530086632251	0.130154526381019	-3.63053133664326	0.00028283836066198	0.0298679964618305	Alpha/beta-Hydrolases superfamily protein (AHRD V3.3 *** Q9LYG5_ARATH)
Solyc10g083360.2.1	SL4.0ch10	62362642	62367404	+	1834	11.406497171386702	0.024865087689709974	10.9535781292868	0.11605099215210046	2037.83321373026	-0.464407982125192	0.118906294315208	-3.90566357146826	9.3967170100298e-05	0.0121471468796897	Calmodulin-binding family protein, putative, expressed (AHRD V3.3 *** Q2QXN6_ORYSJ)
Solyc01g103050.3.1	SL4.0ch01	84007095	84013081	+	2828	12.340887184192168	0.03537762916806981	11.89222826629465	0.022318035830549476	3950.14882419619	-0.458987685335401	0.0836489248511525	-5.48707214291323	4.08650270754249e-08	1.50684762952054e-05	Auxin Response Factor 1
Solyc08g062820.3.1	SL4.0ch08	50239820	50242771	-	1276	9.859376672922663	0.03652957546236025	9.441416756912465	0.07972950566302472	663.294929894889	-0.456854907966878	0.12866120073589	-3.55083665746825	0.000384008662715962	0.0373918045474898	Cytokinin riboside 5'-monophosphate phosphoribohydrolase (AHRD V3.3 *** A0A2G3BRK1_CAPCH)
Solyc04g005100.3.1	SL4.0ch04	94117	95595	+	1276	11.644118986131701	0.07596999090556679	11.229139973769001	0.02595369531030034	2434.65026774586	-0.430278664390649	0.106720757703949	-4.03181792978151	5.53470588337327e-05	0.00787924933131107	transcription factor MYB1R1-like (AHRD V3.3 *** A0A2I4GKI8_9ROSI)
Solyc01g080540.3.1	SL4.0ch01	72366237	72368506	+	825	10.649376337573665	0.04546418396679462	10.25030844790605	0.0547015869171501	1195.7757112219	-0.421914164710551	0.111169728766569	-3.79522527752563	0.000147509453904612	0.0173713620244839	Histidine-containing phosphotransfer protein 1 (AHRD V3.3 *** A0A2G2VZ65_CAPBA)
Solyc02g088910.3.1	SL4.0ch02	48880752	48883706	-	1615	11.6167731140234	0.07102075706608912	11.2121140165483	0.024148049876700384	2393.24929291806	-0.419261415397114	0.103663527942836	-4.04444478899379	5.24472657067572e-05	0.00756215607398776	Ninja-family protein AFP3 (AHRD V3.3 *** A0A1J3DL53_NOCCA)
Solyc05g008440.3.1	SL4.0ch05	2844258	2845250	+	993	10.538623795008698	0.07909332786292825	10.149052522394399	0.003928437780200689	1105.81592575226	-0.416343806265251	0.116196680834779	-3.58309551765299	0.000339546374715516	0.0344831611093225	histidine-rich glycoprotein (AHRD V3.3 *** XP_004238870.1)
Solyc07g049300.3.1	SL4.0ch07	59469240	59473026	-	1885	11.0231973071553	0.05568803351521937	10.6411180855881	0.06229907501910059	1573.95257964165	-0.39990244966082	0.108541640682801	-3.68432287502899	0.000229311419230504	0.0250383580230666	Endoglucanase (AHRD V3.3 *** A0A2G2WCY0_CAPBA)
Solyc06g071280.4.1	SL4.0ch06	41517532	41520878	-	2490	11.148146516092966	0.02441326055913165	10.841535273913301	0.028282930257300443	1753.1936527377	-0.319885144934668	0.0923033618146872	-3.46558498678396	0.000529079280651734	0.0472245248400772	Enhanced disease susceptibility 1 protein (AHRD V3.3 *** Q2TQV0_SOLTU)
Solyc09g008240.3.1	SL4.0ch09	1708967	1716115	-	4258	12.384142489843901	0.01432791932329783	12.674866398206799	0.021174999781700343	4978.53000040898	0.29190850793669	0.0760245265848935	3.83966229123082	0.000123203665225806	0.0148990324834627	ABC transporter (AHRD V3.3 *** A0A200R5N4_9MAGN)
Solyc06g076140.4.1	SL4.0ch06	44959433	44960466	+	608	14.084131686790599	0.02080864132340535	14.38811984453835	0.02611372046614946	16382.743847128	0.302669320729397	0.0745862830216844	4.05797565540841	4.94999263809961e-05	0.00718323770379191	Metallothionein-like protein (AHRD V3.3 *-* A8DUB1_SOLLC)
Solyc06g084210.3.1	SL4.0ch06	46965537	46982746	+	3919	11.407968857358734	0.045509228599539334	11.7659523641495	0.03174410951860018	2556.2688906097	0.363288522871823	0.0932691754101504	3.89505451585977	9.81766461354715e-05	0.0124309330086697	Sec24-like transport protein (AHRD V3.3 *** A0A2U1NGT5_ARTAN)
Solyc04g015970.3.1	SL4.0ch04	6545701	6571523	+	6189	10.755806912609733	0.032924945055138786	11.11823080040015	0.07951828317234977	1607.54242081366	0.374750872940775	0.107413049378523	3.48887658537795	0.000485055041934005	0.044532012482537	ABC transporter A family member 1 (AHRD V3.3 *** A0A2G3CCY6_CAPCH)
Solyc09g061840.4.1	SL4.0ch09	56532590	56538417	-	1645	13.354571183681733	0.09371465944380604	13.74226811961605	0.01881031968135005	10133.9590882173	0.384218768884848	0.10957014796149	3.50660080353171	0.000453869488905965	0.0427150059161585	3-ketoacyl-CoA thiolase peroxisomal-like (AHRD V3.3 *** A0A2K3P5R8_TRIPR)
Solyc06g019170.3.1	SL4.0ch06	16130822	16139871	-	2603	12.746298511708034	0.027653605932659024	13.1400979565792	0.04162505920740056	6633.41357517963	0.395390958292689	0.0823082296324001	4.80378402085138	1.55694771817982e-06	0.00038911583361132	Delta-1-pyrroline-5-carboxylate synthase (AHRD V3.3 *** A0A0U1XEG4_LYCCN)
Solyc06g051940.4.1	SL4.0ch06	33377799	33379859	-	1640	9.731107931704459	0.05100195064029436	10.11693867667515	0.011273248164850536	765.451277969451	0.411799695045583	0.11569480777108	3.55936193662548	0.000371756904745136	0.0366751230632997	Protein phosphatase 2C (AHRD V3.3 *** A0A2U1KYU0_ARTAN)
Solyc06g071290.3.1	SL4.0ch06	41521314	41526488	-	1915	11.751824651440765	0.053871656278362774	12.1604843386654	0.11860776038689913	3320.13970450632	0.417113008455617	0.118326753353915	3.52509467751585	0.000423331461715505	0.0405191258228377	Aldehyde dehydrogenase (AHRD V3.3 *** A0A0K9R405_SPIOL)
Solyc07g006370.1.1	SL4.0ch07	1174389	1176092	-	1704	11.780990344362865	0.05909178360112453	12.20964629341145	0.12405860861454965	3413.33504257126	0.438401779810566	0.124821879804626	3.51221901558254	0.000444381626644668	0.0421750039161119	cation/calcium exchanger 1 (AHRD V3.3 *** A0A2I4FP28_9ROSI)
Solyc08g080150.1.1	SL4.0ch08	61592047	61593159	+	1113	10.0751598607861	0.04819108033051927	10.49550584048125	0.05181113400665005	999.664662543424	0.442556677874024	0.112329425054818	3.93981076336901	8.15459075325245e-05	0.0107263865387665	TCP transcription factor 20
Solyc02g069210.3.1	SL4.0ch02	37176620	37179395	-	1542	10.651350947245234	0.015213715443792438	11.0816737538425	0.045665872122400586	1524.72726412746	0.445491620964034	0.096293780542874	4.62638000556726	3.72112291053107e-06	0.000804800169486301	Zinc transporter protein (AHRD V3.3 *** A5BDR3_VITVI)
Solyc02g064940.1.1	SL4.0ch02	34070677	34072071	+	1395	12.4250188310186	0.08426670544314332	12.8724269581282	0.01957110658909933	5395.32562761447	0.447213124547764	0.106483494444589	4.1998351658198	2.67109364240866e-05	0.00429537482340344	Leucine-rich repeat family protein (AHRD V3.3 *** G3CHK6_PONTR)
Solyc04g078195.1.1	SL4.0ch04	60989719	60990630	+	524	10.807887168804365	0.037490319081396085	11.26266824772305	0.07168501593324983	1721.67387565371	0.469605472881713	0.107247641234435	4.37870210921647	1.19388190300043e-05	0.00223874084173676	Gibberellin-regulated protein (AHRD V3.3 *** K0E174_POPTO)
Solyc09g084480.3.1	SL4.0ch09	65268542	65270174	+	522	15.739671506502532	0.14778227038465497	16.236054261026652	0.012737083075050393	55220.2077371034	0.486752938714214	0.135870154410823	3.58248609361587	0.000340339739753239	0.0344831611093225	Protease inhibitor I (AHRD V3.3 *** Q07459_SOLTU)
Solyc01g102390.4.1	SL4.0ch01	83489722	83491721	+	1041	8.813071528681833	0.05466219431122189	9.245082085441124	0.024355188135254835	384.22318825124	0.492829800475081	0.14254225372925	3.45742955216057	0.000545354808199666	0.0482939594521067	Germin-like protein (AHRD V3.3 *** O65358_SOLTU)
Solyc12g099160.2.1	SL4.0ch12	65940064	65944737	+	1709	9.99872121128726	0.10454574575331818	10.4965380228079	0.029424204718099922	972.037145937551	0.521814111373405	0.133985039835253	3.89456996105703	9.83730972099412e-05	0.0124309330086697	Carboxypeptidase (AHRD V3.3 *** A0A1U8EWS6_CAPAN)
Solyc02g004000.1.1	SL4.0ch02	7568	11499	-	3723	10.064222794401877	0.11638149005898378	10.5647177548668	0.05437761981120026	1021.7353236051	0.522987120852026	0.144535482098457	3.61839953248137	0.000296430531562026	0.0310121485880216	Regulator of rDNA transcription protein 15 (AHRD V3.3 *-* A0A2G2V0S9_CAPBA)
Solyc04g015480.3.1	SL4.0ch04	5715103	5721990	+	1285	9.13993504968217	0.1148285927005968	9.63832230844109	0.00303677066867003	509.747691556065	0.546600054323878	0.156266548574443	3.49786988520763	0.000468989877338007	0.0437717398795178	BTB/POZ domain protein TNFAIP protein (AHRD V3.3 *** AT4G33480.1)
Solyc02g090430.3.1	SL4.0ch02	50032816	50037885	+	2775	9.836091125979413	0.09820249918672155	10.3710252086632	0.0012044380628992712	873.501431584812	0.56471968913696	0.133026320061671	4.24517260099473	2.18425221220978e-05	0.00376092950607393	MAP kinase kinase kinase 20
Solyc10g079980.1.1	SL4.0ch10	60528540	60529955	+	1416	9.443719322284275	0.01723801672132879	9.9683944134144	0.06882515272070044	648.456398781439	0.571519712296765	0.123838451856938	4.61504245028031	3.93014977142767e-06	0.000833970366120025	Glycosyltransferase (AHRD V3.3 *** A0A0A1WDL3_NICAT)
Solyc04g064610.3.1	SL4.0ch04	55118960	55120795	-	1106	11.1063834104882	0.17263347281147387	11.6785768786113	0.0469230118431998	2227.0561047833	0.575201176805143	0.160654021888319	3.58037209429466	0.000343105264827972	0.0346074740886797	Bidirectional sugar transporter SWEET (AHRD V3.3 *** M1CBD6_SOLTU)
Solyc12g049550.2.1	SL4.0ch12	60861716	60868309	-	1148	8.2120518461433	0.06274716547083145	8.715407588953225	0.03206702243253545	241.148779162913	0.613793876584149	0.170886266866064	3.59182682049707	0.000328368041091546	0.0337259467957632	GDSL esterase/lipase 5-like (AHRD V3.3 *** A0A1U8ER27_CAPAN)
Solyc02g078210.3.1	SL4.0ch02	40950423	40959684	+	4229	9.124560023225838	0.03330467457308022	9.69866914722953	0.1136447848917097	518.447399178113	0.64071590471983	0.148367164952406	4.31844812108772	1.57130145811359e-05	0.00280502251566262	Ubiquitin-conjugating enzyme (AHRD V3.3 *** A0A200QBL2_9MAGN)
Solyc09g008660.3.1	SL4.0ch09	2154275	2156386	-	1752	8.981730562694915	0.0901935297342582	9.56554157663437	0.03198788512360995	465.470580247837	0.650213111247614	0.147572120944921	4.40607011056172	1.05262905193616e-05	0.00205676615950285	Protein CHUP1, chloroplastic (AHRD V3.3 *** A0A1J3EEE6_NOCCA)
Solyc01g106000.4.1	SL4.0ch01	86321124	86322798	-	1091	10.245867003862799	0.09250112504787004	10.876981583938601	0.03375791147850027	1222.01156262785	0.656190272605871	0.125160271823134	5.24279999593758	1.58157948882881e-07	5.08206677746093e-05	Nicotinamidase 1 (AHRD V3.3 *** A0A1U8DWC4_CAPAN)
Solyc06g009190.4.1	SL4.0ch06	3133053	3138733	+	1937	11.415344480051033	0.1881658334575105	12.0945875684186	0.06562844034939985	2884.15159980032	0.679755351618666	0.168339590292316	4.03800051098076	5.39087357514725e-05	0.00772337065769344	Pectinesterase (AHRD V3.3 *** A0A2G3C3P4_CAPCH)
Solyc07g041920.4.1	SL4.0ch07	54356748	54359518	-	1168	14.868665246230966	0.265932410725561	15.59416999939305	0.0737908771754503	32880.0392833475	0.702307622228879	0.201544657423613	3.48462534907461	0.0004928265638046	0.0450615768278734	Cysteine protease (AHRD V3.3 *** Q9LRI2_TOBAC)
Solyc09g008780.4.1	SL4.0ch09	2246835	2251325	+	2006	11.6362614138998	0.22960300632004618	12.352022977823701	0.10017666039960016	3425.94578184784	0.710645851705671	0.192684489206032	3.68813210982332	0.000225906356706821	0.0247868862507635	Sulfite exporter TauE/SafE family protein (AHRD V3.3 *** A0A2U1KFX4_ARTAN)
Solyc04g070970.4.1	SL4.0ch04	55582173	55586375	-	2475	9.69954890397772	0.07286841132674729	10.35852444347155	0.18107083746035002	829.761056830193	0.714531174414446	0.168714923592497	4.23513912817979	2.28410242966386e-05	0.00380565303336513	ABC transporter G family member 27 (AHRD V3.3 *** A0A2G3CMS7_CAPCH)
Solyc01g112100.3.1	SL4.0ch01	90553621	90556157	-	2116	10.217409017943467	0.0342893155783711	10.9052863583742	0.044278598751999354	1221.4902965676	0.718867237442234	0.102928742138508	6.98412535222548	2.86636054486165e-12	2.30260884769904e-09	Flavin-containing monooxygenase (AHRD V3.3 *** A0A2G3BW83_CAPCH)
Solyc04g071070.2.1	SL4.0ch04	55786441	55788103	+	1224	13.394346206036632	0.20321779037602927	14.146565799939602	0.07480833742360016	11872.9669940412	0.740049833094864	0.17441304385869	4.24308765400858	2.20465273143573e-05	0.00376092950607393	Unknown protein
Solyc04g008900.4.1	SL4.0ch04	2539102	2542523	-	1612	11.4188235243682	0.20854661230751065	12.1685531451781	0.01605411614800012	2969.70141655359	0.746218588120536	0.179486681371536	4.15751510038713	3.21728015483087e-05	0.00499077810500764	Transmembrane protein, putative (DUF247) (AHRD V3.3 *** Q9SN03_ARATH)
Solyc12g006530.2.1	SL4.0ch12	1047030	1055582	+	2804	8.113333143743494	0.15149624065373393	8.727608701541904	0.06454781986163471	233.099318752259	0.747861397821752	0.215990843028898	3.4624680719529	0.000535245415243133	0.0475860676879992	Terpene cyclase/mutase family member (AHRD V3.3 *** A0A2G3BN05_CAPCH)
Solyc03g097720.4.1	SL4.0ch03	54635751	54638074	+	668	9.215233072540867	0.2198295538634504	9.9221281123575	0.021089332904640656	588.011542756965	0.75552132304629	0.211890944623804	3.56561402087125	0.000363005295861532	0.0360057367123794	CASP-like protein (AHRD V3.3 *** A0A328D0P9_9ASTE)
Solyc02g076750.3.1	SL4.0ch02	39848695	39850838	-	1038	10.976096471538666	0.2661192325284005	11.74929101021125	0.13575445189045077	2199.71494604128	0.772033298013959	0.222482001860961	3.47009327296703	0.000520277656863028	0.0466239256407175	Cysteine protease CP14 (AHRD V3.3 *** T2BRA8_TOBAC)
Solyc01g005760.3.1	SL4.0ch01	507706	510612	+	2828	9.659280559314002	0.19260202077339036	10.42983577062355	0.15238393097475011	842.920303898699	0.81682856940727	0.203072948209308	4.02234062493327	5.76226436923194e-05	0.00805034859982199	NL0D (AHRD V3.3 *** Q9ZS82_SOLLC)
Solyc01g091690.3.1	SL4.0ch01	77513983	77518725	-	2588	7.757039313887127	0.09846106429835572	8.399467734021599	0.04052092851889011	172.099772639519	0.833912311421203	0.209366857415653	3.98301967042305	6.80451211470935e-05	0.0090564432542105	S-adenosyl-L-methionine-dependent methyltransferases superfamily protein (AHRD V3.3 *** A0A2U1NM08_ARTAN)
Solyc11g011210.2.1	SL4.0ch11	4296597	4297694	-	360	9.018240055426391	0.21670366508293276	9.799106547572215	0.13512607599959559	522.119395090694	0.852529017920083	0.229180278930887	3.71990566508202	0.000199297202869465	0.0226403635562771	Gibberellin-regulated protein 12 (AHRD V3.3 *** A0A1U8GMV5_CAPAN)
Solyc02g076740.3.1	SL4.0ch02	39847929	39848539	+	126	8.995931243319886	0.23930812848411265	9.791999805959076	0.103871621416185	516.441414553288	0.864661699182067	0.234373502627505	3.68924681966413	0.000224918933219145	0.0247868862507635	Unknown protein
Solyc12g010030.3.1	SL4.0ch12	3205106	3207026	-	1321	16.239315657047467	0.26845685556945037	17.141114055085097	0.05599206781830013	90849.1930448613	0.876408741637373	0.199840109662736	4.38554974332459	1.15693214617048e-05	0.00222417733024039	Leucine aminopeptidase, chloroplastic (AHRD V3.3 *** AMPL_SOLTU)
Solyc12g010020.3.1	SL4.0ch12	3191662	3194693	-	1970	16.7508901542821	0.27321456544029543	17.67117640397715	0.09600992034295075	130591.485959044	0.895973403224344	0.205417961504334	4.36170915465657	1.29050347658149e-05	0.00239894997510309	Leucine aminopeptidase A1
Solyc09g084490.4.1	SL4.0ch09	65271912	65273612	+	551	15.340328731751633	0.299776577188919	16.29906732701	0.02546006982970006	49847.4934140746	0.927074090808448	0.214637361314242	4.31925777102317	1.56554837499026e-05	0.00280502251566262	Proteinase inhibitor 1 PPI3B2 (AHRD V3.3 *** Q4FE26_SOLTU)
Solyc06g072230.1.1	SL4.0ch06	42175015	42175617	+	603	8.912520993223794	0.16566422126725083	9.76817080244409	0.3018532169155099	500.340771099806	0.975563170283025	0.257239831272008	3.79242656729725	0.000149182371911114	0.017476870267691	Proteinase inhibitor I3 (AHRD V3.3 *** A0A200QJU5_9MAGN)
Solyc06g060640.1.1	SL4.0ch06	36334038	36334442	-	405	10.4152736449697	0.2667141452779211	11.393575883140699	0.16345801533609983	1596.53362116062	0.997659050560429	0.227848158744346	4.37861361732503	1.19436669634291e-05	0.00223874084173676	Bifunctional inhibitor/lipid-transfer protein/seed storage 2S albumin superfamily protein (AHRD V3.3 *** A0A2U1PU47_ARTAN)
Solyc09g065620.3.1	SL4.0ch09	59880955	59882889	+	1190	8.724107558329784	0.2094570831459936	9.63798612235531	0.04045666059733044	438.067099838539	1.01662815679482	0.215365808853146	4.72047147227551	2.35298608941848e-06	0.000551309542805102	Chlorophyllase (AHRD V3.3 *** B6DX58_CITLI),Pfam:PF12740
Solyc12g096790.1.1	SL4.0ch12	65082246	65083592	-	1347	11.333512235973167	0.35411859815656166	12.3967650463176	0.04565807648179998	3184.36575883643	1.04009557735772	0.248526347944341	4.18505154870201	2.8510139512996e-05	0.00451604625398464	HXXXD-type acyl-transferase family protein (AHRD V3.3 *** F4JBC7_ARATH)
Solyc01g005780.1.1	SL4.0ch01	513051	515357	+	2307	7.292907531155703	0.17243865922807025	8.066153429233395	0.1642212907584648	119.463455284992	1.09819736281864	0.308739179212306	3.55703919930246	0.000375058207872091	0.0367164318097243	NL0E (AHRD V3.3 *** Q9ZS81_SOLLC)
Solyc04g079640.3.1	SL4.0ch04	62009304	62011417	+	2028	7.69552921772836	0.1953116094202789	8.565327570513961	0.18626749183442026	183.422268654584	1.11981376758937	0.289150690457694	3.87276878300663	0.000107605902281531	0.013372262762533	Cytochrome P450 (AHRD V3.3 *** A0A2U1M7T5_ARTAN)
Solyc01g095960.4.1	SL4.0ch01	79336383	79338996	+	1573	10.793699742770633	0.3073346337101712	11.96254219559695	0.15301987035075015	2270.33049276145	1.17459348376431	0.242937059497394	4.83497036719878	1.33165470743468e-06	0.000344286314187681	O-acyltransferase WSD1-like (AHRD V3.3 *** A0A2I4EG31_9ROSI)
Solyc01g081125.1.1	SL4.0ch01	73029978	73030300	+	261	7.45727305351366	0.2113543593978205	8.344943053457035	0.04283627171922433	148.159954793362	1.18224463816822	0.288679532428426	4.09535316973449	4.21525312248251e-05	0.00619697310352936	MLP-like protein 43 (AHRD V3.3 *** A0A2U1L1Z2_ARTAN)
Solyc04g051650.3.1	SL4.0ch04	50175114	50177112	+	1162	6.601535619376224	0.10638169531668028	7.30070239811538	0.05434888293148976	53.0060042754512	1.27014222899886	0.352460827544447	3.60364082967117	0.000313790601645833	0.0325257695982475	Purple acid phosphatase (AHRD V3.3 *** A0A2G2VG27_CAPBA)
Solyc04g071800.3.1	SL4.0ch04	56614162	56616244	+	1994	8.423749542834832	0.40947960295304414	9.684242542835825	0.0656151135889047	411.864586659427	1.37045910112701	0.352271195648186	3.89035242749649	0.000100098736928168	0.0125783289928787	Cytochrome P450 (AHRD V3.3 *-* A0A200Q069_9MAGN)
Solyc06g083050.3.1	SL4.0ch06	46175044	46178746	-	1748	6.719704222740469	0.07852749168748457	7.53698926627794	0.03258620076673013	65.9862397080797	1.38858089025728	0.308164086759784	4.50597895704729	6.60676349201054e-06	0.00133879217320534	Carboxypeptidase (AHRD V3.3 *** A0A2G2WN52_CAPBA)
Solyc04g074340.3.1	SL4.0ch04	58303611	58305398	+	1707	7.132655859629594	0.26654528292831076	8.13574145714362	0.19228287732115001	116.945018776255	1.42276794551279	0.389362147616163	3.65409928577693	0.000258086390674199	0.0277757760068649	Glycosyltransferase (AHRD V3.3 *** A0A2I4GJQ3_9ROSI)
Solyc01g079270.1.1	SL4.0ch01	70939981	70940364	-	384	6.336494696971497	0.1520353527388059	7.15620990627258	0.01732102818284975	41.112759985422	1.63645154369657	0.43397837676526	3.77081355042196	0.000162716214602794	0.0188658547168074	transcription factor UPBEAT1 (AHRD V3.3 *** XP_022860772.1)
Solyc04g074360.3.1	SL4.0ch04	58312532	58314382	-	1644	6.490854107773377	0.15931146430980841	7.47945995799083	0.22170233476170997	57.5827846134532	1.79836400322487	0.434343717746973	4.14041674771616	3.46675413308588e-05	0.00523340273258394	Glycosyltransferase (AHRD V3.3 *** A0A2G3CNS7_CAPCH)
Solyc08g150141.1.1	SL4.0ch08	57117216	57121381	+	889	6.961599019642283	0.16938807410315881	8.205253688707705	0.08626723539273584	112.523033727403	1.82700085825379	0.301809563089477	6.05348896022934	1.41741790664326e-09	6.78340020726105e-07	Unknown protein
Solyc04g014320.1.1	SL4.0ch04	4627896	4628222	-	327	6.244267008691547	0.21533455383105393	7.242398108701315	0.0666754822041149	42.2159696988709	1.98787761725434	0.506451133533822	3.92511238623101	8.66892553589407e-05	0.0112711064785471	protein PELPK2-like (AHRD V3.3 *** XP_010319535.1)
Solyc01g008620.4.1	SL4.0ch01	2647959	2649694	+	1224	6.7911538444918	0.2100164125039344	8.23076111989439	0.2540722562358604	109.49222152463	2.18725611354663	0.392981408818257	5.56580047927453	2.60951691418021e-08	1.02975199913431e-05	Glucan endo-1,3-beta-glucosidase (AHRD V3.3 *** A0A1U8FGD7_CAPAN)
Solyc03g121010.4.1	SL4.0ch03	63681620	63683964	+	707	6.590482649510733	0.14344211320701739	8.031207675802971	0.008256400732070013	87.5985077643464	2.32609726703998	0.318548960272742	7.30216562329499	2.83172386056212e-13	2.54775859182495e-10	Unknown protein
Solyc07g066360.1.1	SL4.0ch07	67673048	67673293	-	246	6.08722500774699	0.104581984148842	7.14887383138707	0.10034716748234995	35.7078392699075	2.35696223798946	0.464301251045537	5.07636417666748	3.8472558450661e-07	0.000116940980706854	proline-rich receptor-like protein kinase PERK2 (AHRD V3.3 --* XP_015959884.1)
Solyc06g064520.4.1	SL4.0ch06	37827397	37830216	+	1510	8.70803310603828	0.10756033129501769	10.945864088864798	0.7146231437867997	926.548938612601	2.61339571444061	0.387195973401646	6.74954259333084	1.48311967533348e-11	1.07612293087987e-08	(1-4)-beta-mannan endohydrolase precursor
Solyc04g014330.1.1	SL4.0ch04	4630802	4631128	-	327	5.574317757432573	0.033980053636708814	6.53826525142597	0.10820438416140998	13.861387724422	3.5511876869745	0.793126878074247	4.47745220234746	7.55391329510111e-06	0.00150362983846645	protein PELPK2-like (AHRD V3.3 *** XP_010319535.1)
Solyc07g015870.4.1	SL4.0ch07	5712067	5716917	-	1491	5.517499138803373	0.14147302239228343	6.55804982283187	0.12798895556730994	14.0571016409085	3.80537286940592	0.912058692224557	4.17228946102627	3.01554200605369e-05	0.00474325778616543	Pectin lyase-like superfamily protein (AHRD V3.3 *** A0A2U1L3E9_ARTAN)
Solyc01g104850.3.1	SL4.0ch01	85486577	85490641	+	1805	5.15772341421681	0.0	6.50176066063902	0.0780150836113398	11.5695392767605	7.32093986986442	1.42274644931328	5.14563917794211	2.66611446686696e-07	8.21491954838885e-05	Carboxypeptidase (AHRD V3.3 *** A0A1U8HG02_CAPAN)
