# Supplementary material for: Tomato POLLEN DEFICIENT 2 encodes a G-type lectin receptor kinase required for viable pollen grain formation
Source: J Exp Bot. 2022 Oct 19;74(1):178–93. doi: 10.1093/jxb/erac419 (PMC9786849; doi:10.1093/jxb/erac419)
Supplement: erac419_suppl_Supplementary_Dataset_S2 [file erac419_suppl_supplementary_dataset_s2.xlsx]

## Sheet: Te
Supplementary Dataset S2.1. List of significantly enriched GO terms for Biological Process category in differentially expressed genes in pod2 floral buds in tetrad (Te) stage of pollen development.
GO ID	GO term	GO category	Hit number(Query)	Percentage in query	p-value	adjusted p-value
GO:0006355	regulation of transcription, DNA-templated	Biological process	20	14.6	0.000337	0.004532
GO:0030001	metal ion transport	Biological process	5	3.65	0.000369	0.004532
GO:0046916	cellular transition metal ion homeostasis	Biological process	4	2.92	0.000455	0.004532
GO:0000272	polysaccharide catabolic process	Biological process	3	2.19	0.000618	0.004532
GO:0035336	long-chain fatty-acyl-CoA metabolic process	Biological process	2	1.46	0.00135	0.0081
GO:0010345	suberin biosynthetic process	Biological process	2	1.46	0.00165	0.009075
GO:0006351	transcription, DNA-templated	Biological process	13	9.49	0.00194	0.00984923
GO:0009845	seed germination	Biological process	2	1.46	0.0031	0.01364
GO:0006950	response to stress	Biological process	3	2.19	0.01	0.0388235

## Sheet: Mc
Supplementary Dataset S2.2. List of significantly enriched GO terms for Biological Process category in differentially expressed genes in pod2 floral buds in microspore (Mc) stage of pollen development.
GO ID	GO term	GO category	Hit number(Query)	Percentage in query	p-value	adjusted p-value
GO:0006355	regulation of transcription, DNA-templated	Biological process	48	25.26	3.77e-17	1.885e-15
GO:0006351	transcription, DNA-templated	Biological process	35	18.42	4.76e-15	1.58667e-13
GO:0009753	response to jasmonic acid	Biological process	3	1.58	0.000194	0.002425
GO:0016567	protein ubiquitination	Biological process	11	5.79	0.000621	0.00477692
GO:0046148	pigment biosynthetic process	Biological process	2	1.05	0.000587	0.00477692
GO:0009269	response to desiccation	Biological process	2	1.05	0.000587	0.00477692
GO:0046916	cellular transition metal ion homeostasis	Biological process	4	2.11	0.00154	0.00852632
GO:0006073	cellular glucan metabolic process	Biological process	3	1.58	0.00292	0.0132727
GO:0010411	xyloglucan metabolic process	Biological process	3	1.58	0.0034	0.0141667
GO:0006591	ornithine metabolic process	Biological process	2	1.05	0.0051	0.0188889
GO:0019752	carboxylic acid metabolic process	Biological process	3	1.58	0.00576	0.0205714
GO:0042546	cell wall biogenesis	Biological process	3	1.58	0.00685	0.0236207
GO:0016042	lipid catabolic process	Biological process	3	1.58	0.00805	0.0268333
GO:0030001	metal ion transport	Biological process	4	2.11	0.01	0.0277778
GO:0009723	response to ethylene	Biological process	2	1.05	0.01	0.0277778
GO:0006816	calcium ion transport	Biological process	2	1.05	0.00934	0.0277778
GO:0006869	lipid transport	Biological process	3	1.58	0.02	0.0465116
GO:0070588	calcium ion transmembrane transport	Biological process	2	1.05	0.02	0.0465116
GO:0009733	response to auxin	Biological process	4	2.11	0.02	0.0465116
GO:0000272	polysaccharide catabolic process	Biological process	2	1.05	0.02	0.0465116

## Sheet: YP
Supplementary Dataset S2.3. List of significantly enriched GO terms for Biological Process category in differentially expressed genes in pod2 floral buds in young pollen (YP) stage of pollen development.
GO ID	GO term	GO category	Hit number(Query)	Percentage in query	p-value	adjusted p-value
GO:0055085	transmembrane transport	Biological process	23	10.95	4.7e-08	6.439e-06
GO:0006810	transport	Biological process	23	10.95	7.01e-06	0.000480185
GO:0009691	cytokinin biosynthetic process	Biological process	3	1.43	7.08e-05	0.0024249
GO:0015992	proton transport	Biological process	6	2.86	0.000392	0.00895067
GO:0008152	metabolic process	Biological process	24	11.43	0.000626	0.0107203
GO:0009734	auxin-activated signaling pathway	Biological process	4	1.9	0.00186	0.0207608
GO:0006754	ATP biosynthetic process	Biological process	2	0.95	0.00313	0.0225689
GO:1902358	sulfate transmembrane transport	Biological process	2	0.95	0.01	0.0291489
GO:0005975	carbohydrate metabolic process	Biological process	10	4.76	0.01	0.0291489
GO:0008272	sulfate transport	Biological process	2	0.95	0.01	0.0291489
GO:0006108	malate metabolic process	Biological process	2	0.95	0.01	0.0291489
GO:0051603	proteolysis involved in cellular protein catabolic process	Biological process	4	1.9	0.01	0.0291489
GO:0019538	protein metabolic process	Biological process	2	0.95	0.01	0.0291489
GO:0046323	glucose import	Biological process	3	1.43	0.00759	0.0291489
GO:0051453	regulation of intracellular pH	Biological process	2	0.95	0.00711	0.0291489
GO:0006814	sodium ion transport	Biological process	2	0.95	0.00619	0.0291489
GO:0035428	hexose transmembrane transport	Biological process	3	1.43	0.00759	0.0291489
GO:0010315	auxin efflux	Biological process	2	0.95	0.00534	0.0291489
GO:0006817	phosphate ion transport	Biological process	2	0.95	0.00454	0.0291489
GO:0031408	oxylipin biosynthetic process	Biological process	2	0.95	0.02	0.0480702
GO:0010951	negative regulation of endopeptidase activity	Biological process	3	1.43	0.02	0.0480702
